# Supplementary material for: Improving access to health services through health reform in Lesotho: Progress made towards achieving Universal Health Coverage
Source: PLOS Glob Public Health. 2022 Nov 16;2(11):e0000985. doi: 10.1371/journal.pgph.0000985 (PMC10021396; doi:10.1371/journal.pgph.0000985)
Supplement: S1 Data — (XLSX) [file pgph.0000985.s001.xlsx]

## Sheet: All Districts
dataelement	period	orgunit	categoryoptioncombo	attributeoptioncombo	value	storedby	lastupdated	comment	followup	District
RE- Comments (Relebohile)	201207	Morifi HC	default	default	.	bmokotjomela	2018-03-13T06:26:01.728+0000		FALSE	Mohale's Hoek
RE- Comments (Bolaoane)	201207	Morifi HC	default	default	.	bmokotjomela	2018-03-13T06:26:03.701+0000		FALSE	Mohale's Hoek
RE- Comments (Matsili)	201207	Morifi HC	default	default	.	bmokotjomela	2018-03-13T06:26:06.194+0000		FALSE	Mohale's Hoek
RE- Comments	201207	Morifi HC	default	default	.	bmokotjomela	2018-03-13T06:26:07.862+0000		FALSE	Mohale's Hoek
RE- Number of HIV exposed infants (infected mothers)	201207	Morifi HC	default	default	1	bmokotjomela	2018-03-13T06:33:26.902+0000		FALSE	Mohale's Hoek
RE- Number of HIV exposed infants ?Transferred In?	201207	Morifi HC	default	default	0	bmokotjomela	2018-03-13T06:33:27.510+0000		FALSE	Mohale's Hoek
RE- Number of HIV exposed infants ?Transferred Out?	201207	Morifi HC	default	default	0	bmokotjomela	2018-03-13T06:33:27.527+0000		FALSE	Mohale's Hoek
RE- Number of HIV positive infants (at 6 weeks)	201207	Morifi HC	default	default	0	bmokotjomela	2018-03-13T06:33:28.994+0000		FALSE	Mohale's Hoek
RE- Number of HIV negative infants at 6 weeks	201207	Morifi HC	default	default	1	bmokotjomela	2018-03-13T06:33:30.066+0000		FALSE	Mohale's Hoek
RE- Number of HIV positive infants (at 14 weeks)	201207	Morifi HC	default	default	0	bmokotjomela	2018-03-13T06:33:30.490+0000		FALSE	Mohale's Hoek
RE- Number of HIV negative infants at 14 weeks	201207	Morifi HC	default	default	0	bmokotjomela	2018-03-13T06:33:30.996+0000		FALSE	Mohale's Hoek
RE- Number of HIV positive infants at 9 months	201207	Morifi HC	default	default	0	bmokotjomela	2018-03-13T06:33:31.541+0000		FALSE	Mohale's Hoek
RE- Number of HIV negative infants at 9 months	201207	Morifi HC	default	default	1	bmokotjomela	2018-03-13T06:33:32.436+0000		FALSE	Mohale's Hoek
RE- Number of HIV positive infants at 18 months	201207	Morifi HC	default	default	0	bmokotjomela	2018-03-13T06:33:32.862+0000		FALSE	Mohale's Hoek
RE- Number of HIV negative infants at 18 months	201207	Morifi HC	default	default	1	bmokotjomela	2018-03-13T06:33:33.922+0000		FALSE	Mohale's Hoek
RE- Number of children fully immunized at 1 year (outreach)	201207	Morifi HC	default	default	6	bmokotjomela	2018-03-13T06:33:39.371+0000		FALSE	Mohale's Hoek
RE- Number of HIV positive patients newly put on ART (including transfer-in and excluding transfer out)	201207	Morifi HC	default	default	6	bmokotjomela	2018-03-13T06:33:55.613+0000		FALSE	Mohale's Hoek
RE- Number of ART transfer in's	201207	Morifi HC	default	default	3	bmokotjomela	2018-03-13T06:33:58.304+0000		FALSE	Mohale's Hoek
RE- Number of adults and children who are still active at 12 months Include 89D & 4 v/yr	201207	Morifi HC	default	default	6	bmokotjomela	2018-03-13T06:34:02.253+0000		FALSE	Mohale's Hoek
RE- Number of HIV positive patients Lost to follow-up including transfer-ins and excluding transfer outs	201207	Morifi HC	default	default	0	bmokotjomela	2018-03-13T06:34:05.540+0000		FALSE	Mohale's Hoek
RE- Number of HIV positive patients died	201207	Morifi HC	default	default	1	bmokotjomela	2018-03-13T06:34:06.549+0000		FALSE	Mohale's Hoek
RE- Number of Transfer Out's prior to 12 months	201207	Morifi HC	default	default	1	bmokotjomela	2018-03-13T06:34:07.170+0000		FALSE	Mohale's Hoek
RE- Number of Transfer In's post 12 months	201207	Morifi HC	default	default	1	bmokotjomela	2018-03-13T06:34:08.112+0000		FALSE	Mohale's Hoek
RE- Comments (Relebohile)	201208	Morifi HC	default	default	.	bmokotjomela	2018-03-13T06:34:42.909+0000		FALSE	Mohale's Hoek
RE- Comments (Bolaoane)	201208	Morifi HC	default	default	.	bmokotjomela	2018-03-13T06:34:44.335+0000		FALSE	Mohale's Hoek
RE- Comments (Matsili)	201208	Morifi HC	default	default	.	bmokotjomela	2018-03-13T06:34:46.954+0000		FALSE	Mohale's Hoek
RE- Comments	201208	Morifi HC	default	default	.	bmokotjomela	2018-03-13T06:34:48.013+0000		FALSE	Mohale's Hoek
RE- Number of HIV exposed infants (infected mothers)	201208	Morifi HC	default	default	3	bmokotjomela	2018-03-13T06:35:41.275+0000		FALSE	Mohale's Hoek
RE- Number of HIV exposed infants ?Transferred In?	201208	Morifi HC	default	default	0	bmokotjomela	2018-03-13T06:35:41.802+0000		FALSE	Mohale's Hoek
RE- Number of HIV exposed infants ?Transferred Out?	201208	Morifi HC	default	default	0	bmokotjomela	2018-03-13T06:35:42.447+0000		FALSE	Mohale's Hoek
RE- Number of HIV positive infants (at 6 weeks)	201208	Morifi HC	default	default	0	bmokotjomela	2018-03-13T06:35:42.861+0000		FALSE	Mohale's Hoek
RE- Number of HIV negative infants at 6 weeks	201208	Morifi HC	default	default	2	bmokotjomela	2018-03-13T06:35:45.953+0000		FALSE	Mohale's Hoek
RE- Number of HIV positive infants (at 14 weeks)	201208	Morifi HC	default	default	0	bmokotjomela	2018-03-13T06:35:46.569+0000		FALSE	Mohale's Hoek
RE- Number of HIV negative infants at 14 weeks	201208	Morifi HC	default	default	0	bmokotjomela	2018-03-13T06:35:47.002+0000		FALSE	Mohale's Hoek
RE- Number of HIV positive infants at 9 months	201208	Morifi HC	default	default	0	bmokotjomela	2018-03-13T06:35:47.452+0000		FALSE	Mohale's Hoek
RE- Number of HIV negative infants at 9 months	201208	Morifi HC	default	default	0	bmokotjomela	2018-03-13T06:35:47.987+0000		FALSE	Mohale's Hoek
RE- Number of HIV positive infants at 18 months	201208	Morifi HC	default	default	0	bmokotjomela	2018-03-13T06:35:48.519+0000		FALSE	Mohale's Hoek
RE- Number of HIV negative infants at 18 months	201208	Morifi HC	default	default	1	bmokotjomela	2018-03-13T06:35:50.201+0000		FALSE	Mohale's Hoek
RE- Number of HIV positive patients newly put on ART (including transfer-in and excluding transfer out)	201208	Morifi HC	default	default	2	bmokotjomela	2018-03-13T06:35:56.621+0000		FALSE	Mohale's Hoek
RE- Number of ART transfer in's	201208	Morifi HC	default	default	0	bmokotjomela	2018-03-13T06:35:57.105+0000		FALSE	Mohale's Hoek
RE- Number of adults and children who are still active at 12 months Include 89D & 4 v/yr	201208	Morifi HC	default	default	2	bmokotjomela	2018-03-13T06:35:57.801+0000		FALSE	Mohale's Hoek
RE- Number of HIV positive patients Lost to follow-up including transfer-ins and excluding transfer outs	201208	Morifi HC	default	default	0	bmokotjomela	2018-03-13T06:35:58.233+0000		FALSE	Mohale's Hoek
RE- Number of HIV positive patients died	201208	Morifi HC	default	default	0	bmokotjomela	2018-03-13T06:35:58.640+0000		FALSE	Mohale's Hoek
RE- Number of Transfer Out's prior to 12 months	201208	Morifi HC	default	default	0	bmokotjomela	2018-03-13T06:35:59.232+0000		FALSE	Mohale's Hoek
RE- Number of Transfer In's post 12 months	201208	Morifi HC	default	default	0	bmokotjomela	2018-03-13T06:35:59.700+0000		FALSE	Mohale's Hoek
RE- Total number of new enrolled TB cases in a month	201208	Morifi HC	default	default	3	bmokotjomela	2018-03-13T06:36:02.918+0000		FALSE	Mohale's Hoek
RE- Total number of TB Transfer In's	201208	Morifi HC	default	default	1	bmokotjomela	2018-03-13T06:36:03.943+0000		FALSE	Mohale's Hoek
RE- Total Number of smear positive TB cases registered in the same period	201208	Morifi HC	default	default	2	bmokotjomela	2018-03-13T06:36:04.810+0000		FALSE	Mohale's Hoek
RE- Number of patients diagnosed with genexpert	201208	Morifi HC	default	default	0	bmokotjomela	2018-03-13T06:36:05.397+0000		FALSE	Mohale's Hoek
RE- Number of TB treatments "transfer out"	201208	Morifi HC	default	default	0	bmokotjomela	2018-03-13T06:36:05.823+0000		FALSE	Mohale's Hoek
RE- Total number of TB Transfer In's	201207	Morifi HC	default	default	0	cwhelley	2018-04-18T12:35:01.815+0000		FALSE	Mohale's Hoek
RE- Total Number of smear positive TB cases registered in the same period	201207	Morifi HC	default	default	0	cwhelley	2018-04-18T12:35:03.683+0000		FALSE	Mohale's Hoek
RE- Total number of new enrolled TB cases in a month	201207	Morifi HC	default	default	0	cwhelley	2018-04-18T12:35:03.789+0000		FALSE	Mohale's Hoek
RE- Number of patients diagnosed with genexpert	201207	Morifi HC	default	default	0	cwhelley	2018-04-18T12:35:04.637+0000		FALSE	Mohale's Hoek
RE- Number of TB treatments "transfer out"	201207	Morifi HC	default	default	0	cwhelley	2018-04-18T12:35:05.834+0000		FALSE	Mohale's Hoek
RE- Number of new TB cases "cured"	201207	Morifi HC	default	default	0	cwhelley	2018-04-18T12:35:07.002+0000		FALSE	Mohale's Hoek
RE- Number of TB treatments "completed"	201207	Morifi HC	default	default	0	cwhelley	2018-04-18T12:35:10.349+0000		FALSE	Mohale's Hoek
RE- Number of TB treatment " defaulters and lost to follow-up	201207	Morifi HC	default	default	0	cwhelley	2018-04-18T12:35:10.601+0000		FALSE	Mohale's Hoek
RE- number of TB treatments with "treatment failure"	201207	Morifi HC	default	default	0	cwhelley	2018-04-18T12:35:10.611+0000		FALSE	Mohale's Hoek
RE- Number of TB treatments with "Death" as an outcome	201207	Morifi HC	default	default	0	cwhelley	2018-04-18T12:35:11.091+0000		FALSE	Mohale's Hoek
RE- Number of TB treatments with missing outcomes	201207	Morifi HC	default	default	0	cwhelley	2018-04-18T12:35:11.743+0000		FALSE	Mohale's Hoek
RE- Number of new TB cases "cured"	201208	Morifi HC	default	default	1	bmokotjomela	2018-03-13T06:36:07.521+0000		FALSE	Mohale's Hoek
RE- Number of TB treatments "completed"	201208	Morifi HC	default	default	2	bmokotjomela	2018-03-13T06:36:09.087+0000		FALSE	Mohale's Hoek
RE- number of TB treatments with "treatment failure"	201208	Morifi HC	default	default	0	bmokotjomela	2018-03-13T06:36:10.130+0000		FALSE	Mohale's Hoek
RE- Number of TB treatments with missing outcomes	201208	Morifi HC	default	default	0	bmokotjomela	2018-03-13T06:36:12.179+0000		FALSE	Mohale's Hoek
RE- Comments (Relebohile)	201209	Morifi HC	default	default	.	bmokotjomela	2018-03-13T06:36:23.578+0000		FALSE	Mohale's Hoek
RE- Comments (Bolaoane)	201209	Morifi HC	default	default	.	bmokotjomela	2018-03-13T06:36:25.733+0000		FALSE	Mohale's Hoek
RE- Comments	201209	Morifi HC	default	default	.	bmokotjomela	2018-03-13T06:36:28.699+0000		FALSE	Mohale's Hoek
RE- Number of HIV exposed infants ?Transferred Out?	201209	Morifi HC	default	default	0	bmokotjomela	2018-03-13T06:36:39.925+0000		FALSE	Mohale's Hoek
RE- Number of HIV negative infants at 6 weeks	201209	Morifi HC	default	default	0	bmokotjomela	2018-03-13T06:36:42.985+0000		FALSE	Mohale's Hoek
RE- Number of HIV negative infants at 14 weeks	201209	Morifi HC	default	default	0	bmokotjomela	2018-03-13T06:36:43.690+0000		FALSE	Mohale's Hoek
RE- Number of HIV negative infants at 9 months	201209	Morifi HC	default	default	0	bmokotjomela	2018-03-13T06:36:44.683+0000		FALSE	Mohale's Hoek
RE- Number of HIV positive patients Lost to follow-up including transfer-ins and excluding transfer outs	201209	Morifi HC	default	default	2	bmokotjomela	2018-03-13T06:36:58.959+0000		FALSE	Mohale's Hoek
RE- Number of Transfer Out's prior to 12 months	201209	Morifi HC	default	default	0	bmokotjomela	2018-03-13T06:37:02.049+0000		FALSE	Mohale's Hoek
RE- Total number of TB Transfer In's	201209	Morifi HC	default	default	0	bmokotjomela	2018-03-13T06:37:10.092+0000		FALSE	Mohale's Hoek
RE- Number of new TB cases "cured"	201209	Morifi HC	default	default	1	bmokotjomela	2018-03-13T06:37:20.973+0000		FALSE	Mohale's Hoek
RE- number of TB treatments with "treatment failure"	201209	Morifi HC	default	default	0	bmokotjomela	2018-03-13T06:37:23.606+0000		FALSE	Mohale's Hoek
RE- Number of TB treatments with missing outcomes	201209	Morifi HC	default	default	0	bmokotjomela	2018-03-13T06:37:30.811+0000		FALSE	Mohale's Hoek
RE- Comments (Bolaoane)	201210	Morifi HC	default	default	.	bmokotjomela	2018-03-13T06:37:42.886+0000		FALSE	Mohale's Hoek
RE- Comments	201210	Morifi HC	default	default	.	bmokotjomela	2018-03-13T06:37:45.644+0000		FALSE	Mohale's Hoek
RE- Number of HIV exposed infants ?Transferred Out?	201210	Morifi HC	default	default	0	bmokotjomela	2018-03-13T06:37:56.881+0000		FALSE	Mohale's Hoek
RE- Comments (Matsili)	201302	Morifi HC	default	default	.	bmokotjomela	2018-03-13T06:42:09.191+0000		FALSE	Mohale's Hoek
RE- Comments	201302	Morifi HC	default	default	.	bmokotjomela	2018-03-13T06:42:10.967+0000		FALSE	Mohale's Hoek
RE- Number of HIV exposed infants ?Transferred Out?	201302	Morifi HC	default	default	0	bmokotjomela	2018-03-13T06:42:22.180+0000		FALSE	Mohale's Hoek
RE- Number of HIV positive infants (at 6 weeks)	201302	Morifi HC	default	default	0	bmokotjomela	2018-03-13T06:42:22.285+0000		FALSE	Mohale's Hoek
RE- Number of HIV negative infants at 14 weeks	201302	Morifi HC	default	default	0	bmokotjomela	2018-03-13T06:42:25.100+0000		FALSE	Mohale's Hoek
RE- Number of HIV negative infants at 9 months	201302	Morifi HC	default	default	0	bmokotjomela	2018-03-13T06:42:25.900+0000		FALSE	Mohale's Hoek
RE- Number of HIV positive infants at 18 months	201302	Morifi HC	default	default	0	bmokotjomela	2018-03-13T06:42:26.686+0000		FALSE	Mohale's Hoek
RE- Number of Transfer Out's prior to 12 months	201302	Morifi HC	default	default	0	bmokotjomela	2018-03-13T06:42:39.527+0000		FALSE	Mohale's Hoek
RE- Total number of new enrolled TB cases in a month	201302	Morifi HC	default	default	5	bmokotjomela	2018-03-13T06:42:51.167+0000		FALSE	Mohale's Hoek
RE- Total number of TB Transfer In's	201302	Morifi HC	default	default	0	bmokotjomela	2018-03-13T06:42:51.497+0000		FALSE	Mohale's Hoek
RE- Number of patients diagnosed with genexpert	201302	Morifi HC	default	default	0	bmokotjomela	2018-03-13T06:43:01.262+0000		FALSE	Mohale's Hoek
RE- Number of TB treatments "transfer out"	201302	Morifi HC	default	default	0	bmokotjomela	2018-03-13T06:43:03.090+0000		FALSE	Mohale's Hoek
RE- Number of TB treatments "completed"	201302	Morifi HC	default	default	1	bmokotjomela	2018-03-13T06:43:04.361+0000		FALSE	Mohale's Hoek
RE- number of TB treatments with "treatment failure"	201302	Morifi HC	default	default	0	bmokotjomela	2018-03-13T06:43:05.825+0000		FALSE	Mohale's Hoek
RE- Number of TB treatments with missing outcomes	201302	Morifi HC	default	default	0	bmokotjomela	2018-03-13T06:43:06.961+0000		FALSE	Mohale's Hoek
RE- Number of TB treatments with missing outcomes	201301	Morifi HC	default	default	1	bmokotjomela	2018-03-13T06:44:59.877+0000		FALSE	Mohale's Hoek
RE- Comments (Relebohile)	201303	Morifi HC	default	default	.	bmokotjomela	2018-03-13T06:45:34.254+0000		FALSE	Mohale's Hoek
RE- Comments (Matsili)	201303	Morifi HC	default	default	.	bmokotjomela	2018-03-13T06:45:37.934+0000		FALSE	Mohale's Hoek
RE- Number of HIV positive patients newly put on ART (including transfer-in and excluding transfer out)	201302	Morifi HC	default	default	8	bmokotjomela	2018-03-13T06:46:32.515+0000		FALSE	Mohale's Hoek
RE- Number of ART transfer in's	201302	Morifi HC	default	default	1	bmokotjomela	2018-03-13T06:46:34.594+0000		FALSE	Mohale's Hoek
RE- Number of HIV positive patients Lost to follow-up including transfer-ins and excluding transfer outs	201302	Morifi HC	default	default	4	bmokotjomela	2018-03-13T06:46:43.376+0000		FALSE	Mohale's Hoek
RE- Number of HIV positive patients newly put on ART (including transfer-in and excluding transfer out)	201303	Morifi HC	default	default	2	bmokotjomela	2018-03-13T06:47:44.700+0000		FALSE	Mohale's Hoek
RE- Number of adults and children who are still active at 12 months Include 89D & 4 v/yr	201303	Morifi HC	default	default	2	bmokotjomela	2018-03-13T06:47:46.287+0000		FALSE	Mohale's Hoek
RE- Number of HIV positive patients died	201303	Morifi HC	default	default	0	bmokotjomela	2018-03-13T06:47:50.590+0000		FALSE	Mohale's Hoek
RE- Number of Transfer In's post 12 months	201303	Morifi HC	default	default	0	bmokotjomela	2018-03-13T06:47:51.529+0000		FALSE	Mohale's Hoek
RE- Total number of TB Transfer In's	201303	Morifi HC	default	default	0	bmokotjomela	2018-03-13T06:48:04.728+0000		FALSE	Mohale's Hoek
RE- Number of women attending first ANC visit at this facility	201307	Morifi HC	default	default	6	bmokotjomela	2018-03-13T07:10:38.947+0000		FALSE	Mohale's Hoek
RE- Number of women attending the fourth ANC visit this month	201307	Morifi HC	default	default	2	bmokotjomela	2018-03-13T07:10:39.483+0000		FALSE	Mohale's Hoek
RE- Number of antenatal clinic attendees tested for HIV infection	201307	Morifi HC	default	default	5	bmokotjomela	2018-03-13T07:10:41.115+0000		FALSE	Mohale's Hoek
RE- Number of HIV positive patients Lost to follow-up including transfer-ins and excluding transfer outs	201307	Morifi HC	default	default	0	bmokotjomela	2018-03-13T07:11:38.241+0000		FALSE	Mohale's Hoek
RE- Number of HIV positive patients died	201307	Morifi HC	default	default	1	bmokotjomela	2018-03-13T07:11:38.619+0000		FALSE	Mohale's Hoek
RE- Number of Transfer Out's prior to 12 months	201307	Morifi HC	default	default	1	bmokotjomela	2018-03-13T07:11:39.258+0000		FALSE	Mohale's Hoek
RE- Number of Transfer In's post 12 months	201307	Morifi HC	default	default	0	bmokotjomela	2018-03-13T07:11:39.747+0000		FALSE	Mohale's Hoek
RE- Total number of new enrolled TB cases in a month	201307	Morifi HC	default	default	3	bmokotjomela	2018-03-13T07:11:46.760+0000		FALSE	Mohale's Hoek
RE- Total number of TB Transfer In's	201307	Morifi HC	default	default	0	bmokotjomela	2018-03-13T07:11:47.314+0000		FALSE	Mohale's Hoek
RE- Total Number of smear positive TB cases registered in the same period	201307	Morifi HC	default	default	1	bmokotjomela	2018-03-13T07:11:48.211+0000		FALSE	Mohale's Hoek
RE- Number of patients diagnosed with genexpert	201307	Morifi HC	default	default	1	bmokotjomela	2018-03-13T07:11:48.755+0000		FALSE	Mohale's Hoek
RE- Number of TB treatments "transfer out"	201307	Morifi HC	default	default	0	bmokotjomela	2018-03-13T07:11:50.004+0000		FALSE	Mohale's Hoek
RE- Number of new TB cases "cured"	201307	Morifi HC	default	default	1	bmokotjomela	2018-03-13T07:11:50.578+0000		FALSE	Mohale's Hoek
RE- Number of TB treatments "completed"	201307	Morifi HC	default	default	2	bmokotjomela	2018-03-13T07:11:51.136+0000		FALSE	Mohale's Hoek
RE- Number of TB treatment " defaulters and lost to follow-up	201307	Morifi HC	default	default	0	bmokotjomela	2018-03-13T07:11:52.005+0000		FALSE	Mohale's Hoek
RE- number of TB treatments with "treatment failure"	201307	Morifi HC	default	default	0	bmokotjomela	2018-03-13T07:11:52.598+0000		FALSE	Mohale's Hoek
RE- Number of TB treatments with "Death" as an outcome	201307	Morifi HC	default	default	0	bmokotjomela	2018-03-13T07:11:53.043+0000		FALSE	Mohale's Hoek
RE- Number of TB treatments with missing outcomes	201307	Morifi HC	default	default	0	bmokotjomela	2018-03-13T07:11:54.277+0000		FALSE	Mohale's Hoek
RE- # of pregnant women admitted to shelters	201307	Morifi HC	default	default	-99	bmokotjomela	2018-03-13T07:13:02.055+0000		FALSE	Mohale's Hoek
RE- Comments (Relebohile)	201308	Morifi HC	default	default	.	bmokotjomela	2018-03-13T07:13:38.154+0000		FALSE	Mohale's Hoek
RE- Comments (Bolaoane)	201308	Morifi HC	default	default	.	bmokotjomela	2018-03-13T07:13:40.555+0000		FALSE	Mohale's Hoek
RE- Comments (Matsili)	201308	Morifi HC	default	default	.	bmokotjomela	2018-03-13T07:13:42.570+0000		FALSE	Mohale's Hoek
RE- Comments	201308	Morifi HC	default	default	.	bmokotjomela	2018-03-13T07:13:43.441+0000		FALSE	Mohale's Hoek
RE- Number of women attending the fourth ANC visit this month	201308	Morifi HC	default	default	1	bmokotjomela	2018-03-13T07:13:46.921+0000		FALSE	Mohale's Hoek
RE- Number of antenatal clinic attendees whose HIV test are positive	201308	Morifi HC	default	default	0	bmokotjomela	2018-03-13T07:13:49.380+0000		FALSE	Mohale's Hoek
RE- Total number of institutional deliveries	201308	Morifi HC	default	default	0	bmokotjomela	2018-03-13T07:13:54.523+0000		FALSE	Mohale's Hoek
RE- Number of Transfer Out's prior to 12 months	201308	Morifi HC	default	default	0	bmokotjomela	2018-03-13T07:15:22.698+0000		FALSE	Mohale's Hoek
RE- Number of Transfer In's post 12 months	201308	Morifi HC	default	default	0	bmokotjomela	2018-03-13T07:15:23.252+0000		FALSE	Mohale's Hoek
RE- Total number of new enrolled TB cases in a month	201308	Morifi HC	default	default	2	bmokotjomela	2018-03-13T07:15:33.891+0000		FALSE	Mohale's Hoek
RE- Number of TB treatments "completed"	201308	Morifi HC	default	default	0	bmokotjomela	2018-03-13T07:15:40.168+0000		FALSE	Mohale's Hoek
RE- number of TB treatments with "treatment failure"	201308	Morifi HC	default	default	0	bmokotjomela	2018-03-13T07:15:41.040+0000		FALSE	Mohale's Hoek
RE- Number of TB treatments with missing outcomes	201308	Morifi HC	default	default	0	bmokotjomela	2018-03-13T07:15:42.108+0000		FALSE	Mohale's Hoek
RE- Total number of new enrolled TB cases in a month	201209	Morifi HC	default	default	2	cwhelley	2018-04-18T12:41:40.701+0000		FALSE	Mohale's Hoek
RE- Number of TB treatments "transfer out"	201209	Morifi HC	default	default	0	cwhelley	2018-04-18T12:41:47.013+0000		FALSE	Mohale's Hoek
RE- Number of TB treatment " defaulters and lost to follow-up	201208	Morifi HC	default	default	0	bmokotjomela	2018-03-13T06:36:09.729+0000		FALSE	Mohale's Hoek
RE- Number of TB treatments with "Death" as an outcome	201208	Morifi HC	default	default	1	bmokotjomela	2018-03-13T06:36:10.711+0000		FALSE	Mohale's Hoek
RE- Comments (Matsili)	201209	Morifi HC	default	default	.	bmokotjomela	2018-03-13T06:36:27.751+0000		FALSE	Mohale's Hoek
RE- Number of HIV exposed infants (infected mothers)	201209	Morifi HC	default	default	1	bmokotjomela	2018-03-13T06:36:38.247+0000		FALSE	Mohale's Hoek
RE- Number of HIV exposed infants ?Transferred In?	201209	Morifi HC	default	default	0	bmokotjomela	2018-03-13T06:36:39.302+0000		FALSE	Mohale's Hoek
RE- Number of HIV positive infants (at 6 weeks)	201209	Morifi HC	default	default	1	bmokotjomela	2018-03-13T06:36:40.810+0000		FALSE	Mohale's Hoek
RE- Number of HIV positive infants (at 14 weeks)	201209	Morifi HC	default	default	0	bmokotjomela	2018-03-13T06:36:43.476+0000		FALSE	Mohale's Hoek
RE- Number of HIV positive infants at 9 months	201209	Morifi HC	default	default	0	bmokotjomela	2018-03-13T06:36:44.131+0000		FALSE	Mohale's Hoek
RE- Number of HIV positive infants at 18 months	201209	Morifi HC	default	default	0	bmokotjomela	2018-03-13T06:36:45.063+0000		FALSE	Mohale's Hoek
RE- Number of HIV negative infants at 18 months	201209	Morifi HC	default	default	0	bmokotjomela	2018-03-13T06:36:45.440+0000		FALSE	Mohale's Hoek
RE- Number of HIV positive patients newly put on ART (including transfer-in and excluding transfer out)	201209	Morifi HC	default	default	2	bmokotjomela	2018-03-13T06:36:55.396+0000		FALSE	Mohale's Hoek
RE- Number of ART transfer in's	201209	Morifi HC	default	default	1	bmokotjomela	2018-03-13T06:36:57.568+0000		FALSE	Mohale's Hoek
RE- Number of adults and children who are still active at 12 months Include 89D & 4 v/yr	201209	Morifi HC	default	default	1	bmokotjomela	2018-03-13T06:36:58.096+0000		FALSE	Mohale's Hoek
RE- Number of HIV positive patients died	201209	Morifi HC	default	default	0	bmokotjomela	2018-03-13T06:37:01.421+0000		FALSE	Mohale's Hoek
RE- Number of Transfer In's post 12 months	201209	Morifi HC	default	default	0	bmokotjomela	2018-03-13T06:37:02.641+0000		FALSE	Mohale's Hoek
RE- Number of patients diagnosed with genexpert	201209	Morifi HC	default	default	0	bmokotjomela	2018-03-13T06:37:11.404+0000		FALSE	Mohale's Hoek
RE- Number of TB treatment " defaulters and lost to follow-up	201209	Morifi HC	default	default	0	bmokotjomela	2018-03-13T06:37:23.177+0000		FALSE	Mohale's Hoek
RE- Comments (Relebohile)	201210	Morifi HC	default	default	.	bmokotjomela	2018-03-13T06:37:40.988+0000		FALSE	Mohale's Hoek
RE- Comments (Matsili)	201210	Morifi HC	default	default	.	bmokotjomela	2018-03-13T06:37:44.578+0000		FALSE	Mohale's Hoek
RE- Number of HIV exposed infants (infected mothers)	201210	Morifi HC	default	default	1	bmokotjomela	2018-03-13T06:37:56.195+0000		FALSE	Mohale's Hoek
RE- Number of HIV exposed infants ?Transferred In?	201210	Morifi HC	default	default	0	bmokotjomela	2018-03-13T06:37:56.875+0000		FALSE	Mohale's Hoek
RE- Number of HIV negative infants at 6 weeks	201210	Morifi HC	default	default	0	bmokotjomela	2018-03-13T06:37:57.357+0000		FALSE	Mohale's Hoek
RE- Number of HIV negative infants at 9 months	201210	Morifi HC	default	default	0	bmokotjomela	2018-03-13T06:37:58.364+0000		FALSE	Mohale's Hoek
RE- Number of HIV positive infants at 18 months	201210	Morifi HC	default	default	0	bmokotjomela	2018-03-13T06:37:58.746+0000		FALSE	Mohale's Hoek
RE- Number of HIV positive patients newly put on ART (including transfer-in and excluding transfer out)	201210	Morifi HC	default	default	6	bmokotjomela	2018-03-13T06:38:08.720+0000		FALSE	Mohale's Hoek
RE- Number of adults and children who are still active at 12 months Include 89D & 4 v/yr	201210	Morifi HC	default	default	8	bmokotjomela	2018-03-13T06:38:11.218+0000		FALSE	Mohale's Hoek
RE- Number of HIV positive patients died	201210	Morifi HC	default	default	0	bmokotjomela	2018-03-13T06:38:12.774+0000		FALSE	Mohale's Hoek
RE- Number of Transfer In's post 12 months	201210	Morifi HC	default	default	0	bmokotjomela	2018-03-13T06:38:13.709+0000		FALSE	Mohale's Hoek
RE- Comments (Relebohile)	201302	Morifi HC	default	default	.	bmokotjomela	2018-03-13T06:42:05.591+0000		FALSE	Mohale's Hoek
RE- Comments (Bolaoane)	201302	Morifi HC	default	default	.	bmokotjomela	2018-03-13T06:42:07.343+0000		FALSE	Mohale's Hoek
RE- Number of HIV exposed infants (infected mothers)	201302	Morifi HC	default	default	3	bmokotjomela	2018-03-13T06:42:20.277+0000		FALSE	Mohale's Hoek
RE- Number of HIV exposed infants ?Transferred In?	201302	Morifi HC	default	default	0	bmokotjomela	2018-03-13T06:42:21.838+0000		FALSE	Mohale's Hoek
RE- Number of HIV negative infants at 6 weeks	201302	Morifi HC	default	default	3	bmokotjomela	2018-03-13T06:42:22.711+0000		FALSE	Mohale's Hoek
RE- Number of HIV positive infants (at 14 weeks)	201302	Morifi HC	default	default	0	bmokotjomela	2018-03-13T06:42:24.739+0000		FALSE	Mohale's Hoek
RE- Number of HIV positive infants at 9 months	201302	Morifi HC	default	default	0	bmokotjomela	2018-03-13T06:42:25.500+0000		FALSE	Mohale's Hoek
RE- Number of HIV negative infants at 18 months	201302	Morifi HC	default	default	2	bmokotjomela	2018-03-13T06:42:29.794+0000		FALSE	Mohale's Hoek
RE- Number of HIV positive patients died	201302	Morifi HC	default	default	1	bmokotjomela	2018-03-13T06:42:38.950+0000		FALSE	Mohale's Hoek
RE- Number of Transfer In's post 12 months	201302	Morifi HC	default	default	0	bmokotjomela	2018-03-13T06:42:39.977+0000		FALSE	Mohale's Hoek
RE- Total Number of smear positive TB cases registered in the same period	201302	Morifi HC	default	default	2	bmokotjomela	2018-03-13T06:42:51.638+0000		FALSE	Mohale's Hoek
RE- Number of new TB cases "cured"	201302	Morifi HC	default	default	2	bmokotjomela	2018-03-13T06:43:03.623+0000		FALSE	Mohale's Hoek
RE- Number of TB treatment " defaulters and lost to follow-up	201302	Morifi HC	default	default	1	bmokotjomela	2018-03-13T06:43:05.151+0000		FALSE	Mohale's Hoek
RE- Number of TB treatments with "Death" as an outcome	201302	Morifi HC	default	default	1	bmokotjomela	2018-03-13T06:43:06.285+0000		FALSE	Mohale's Hoek
RE- Number of TB treatments with "Death" as an outcome	201301	Morifi HC	default	default	1	bmokotjomela	2018-03-13T06:44:52.926+0000		FALSE	Mohale's Hoek
RE- Comments (Bolaoane)	201303	Morifi HC	default	default	.	bmokotjomela	2018-03-13T06:45:36.827+0000		FALSE	Mohale's Hoek
RE- Comments	201303	Morifi HC	default	default	.	bmokotjomela	2018-03-13T06:45:38.877+0000		FALSE	Mohale's Hoek
RE- Number of HIV exposed infants (infected mothers)	201303	Morifi HC	default	default	1	bmokotjomela	2018-03-13T06:45:47.802+0000		FALSE	Mohale's Hoek
RE- Number of HIV exposed infants ?Transferred In?	201303	Morifi HC	default	default	0	bmokotjomela	2018-03-13T06:45:48.544+0000		FALSE	Mohale's Hoek
RE- Number of HIV exposed infants ?Transferred Out?	201303	Morifi HC	default	default	0	bmokotjomela	2018-03-13T06:45:49.584+0000		FALSE	Mohale's Hoek
RE- Number of HIV positive infants (at 6 weeks)	201303	Morifi HC	default	default	0	bmokotjomela	2018-03-13T06:45:50.308+0000		FALSE	Mohale's Hoek
RE- Number of HIV negative infants at 6 weeks	201303	Morifi HC	default	default	1	bmokotjomela	2018-03-13T06:45:53.418+0000		FALSE	Mohale's Hoek
RE- Number of HIV positive infants (at 14 weeks)	201303	Morifi HC	default	default	0	bmokotjomela	2018-03-13T06:45:54.443+0000		FALSE	Mohale's Hoek
RE- Number of HIV negative infants at 14 weeks	201303	Morifi HC	default	default	0	bmokotjomela	2018-03-13T06:45:54.826+0000		FALSE	Mohale's Hoek
RE- Number of HIV positive infants at 9 months	201303	Morifi HC	default	default	0	bmokotjomela	2018-03-13T06:45:55.321+0000		FALSE	Mohale's Hoek
RE- Number of HIV negative infants at 9 months	201303	Morifi HC	default	default	1	bmokotjomela	2018-03-13T06:45:55.944+0000		FALSE	Mohale's Hoek
RE- Number of HIV positive infants at 18 months	201303	Morifi HC	default	default	0	bmokotjomela	2018-03-13T06:45:56.492+0000		FALSE	Mohale's Hoek
RE- Number of HIV negative infants at 18 months	201303	Morifi HC	default	default	1	bmokotjomela	2018-03-13T06:45:56.901+0000		FALSE	Mohale's Hoek
RE- Number of adults and children who are still active at 12 months Include 89D & 4 v/yr	201302	Morifi HC	default	default	4	bmokotjomela	2018-03-13T06:46:38.654+0000		FALSE	Mohale's Hoek
RE- Number of ART transfer in's	201303	Morifi HC	default	default	0	bmokotjomela	2018-03-13T06:47:45.616+0000		FALSE	Mohale's Hoek
RE- Number of HIV positive patients Lost to follow-up including transfer-ins and excluding transfer outs	201303	Morifi HC	default	default	0	bmokotjomela	2018-03-13T06:47:50.125+0000		FALSE	Mohale's Hoek
RE- Number of Transfer Out's prior to 12 months	201303	Morifi HC	default	default	0	bmokotjomela	2018-03-13T06:47:51.028+0000		FALSE	Mohale's Hoek
RE- Total number of new enrolled TB cases in a month	201303	Morifi HC	default	default	0	bmokotjomela	2018-03-13T06:48:04.310+0000		FALSE	Mohale's Hoek
RE- Total Number of smear positive TB cases registered in the same period	201303	Morifi HC	default	default	0	bmokotjomela	2018-03-13T06:48:05.151+0000		FALSE	Mohale's Hoek
RE- Number of TB treatments "transfer out"	201303	Morifi HC	default	default	0	bmokotjomela	2018-03-13T06:48:05.592+0000		FALSE	Mohale's Hoek
RE- Number of TB treatments "completed"	201303	Morifi HC	default	default	0	bmokotjomela	2018-03-13T06:48:06.401+0000		FALSE	Mohale's Hoek
RE- number of TB treatments with "treatment failure"	201303	Morifi HC	default	default	0	bmokotjomela	2018-03-13T06:48:07.103+0000		FALSE	Mohale's Hoek
RE- Number of TB treatments with missing outcomes	201303	Morifi HC	default	default	0	bmokotjomela	2018-03-13T06:48:08.086+0000		FALSE	Mohale's Hoek
RE- Number of maternal deaths during delivery in a month	201307	Morifi HC	default	default	0	bmokotjomela	2018-03-13T07:10:49.489+0000		FALSE	Mohale's Hoek
RE- Number of deaths of children under 1 this month	201307	Morifi HC	default	default	0	bmokotjomela	2018-03-13T07:11:00.256+0000		FALSE	Mohale's Hoek
RE- Number of deaths of children under 5 this month	201307	Morifi HC	default	default	0	bmokotjomela	2018-03-13T07:11:00.636+0000		FALSE	Mohale's Hoek
RE- Number of HIV exposed infants ?Transferred In?	201307	Morifi HC	default	default	0	bmokotjomela	2018-03-13T07:11:06.231+0000		FALSE	Mohale's Hoek
RE- Number of HIV positive infants (at 6 weeks)	201307	Morifi HC	default	default	0	bmokotjomela	2018-03-13T07:11:07.256+0000		FALSE	Mohale's Hoek
RE- Number of HIV positive infants (at 14 weeks)	201307	Morifi HC	default	default	0	bmokotjomela	2018-03-13T07:11:09.336+0000		FALSE	Mohale's Hoek
RE- Number of HIV positive infants at 9 months	201307	Morifi HC	default	default	0	bmokotjomela	2018-03-13T07:11:10.231+0000		FALSE	Mohale's Hoek
RE- Number of children fully immunized at 1 year (outreach)	201307	Morifi HC	default	default	-99	bmokotjomela	2018-03-13T07:11:13.890+0000		FALSE	Mohale's Hoek
RE- Number of people tested for HIV	201307	Morifi HC	default	default	33	bmokotjomela	2018-03-13T07:11:27.280+0000		FALSE	Mohale's Hoek
RE- Number of HIV positive patients newly put on ART (including transfer-in and excluding transfer out)	201307	Morifi HC	default	default	10	bmokotjomela	2018-03-13T07:11:36.360+0000		FALSE	Mohale's Hoek
RE- Total Number of smear positive TB cases registered in the same period	201209	Morifi HC	default	default	1	cwhelley	2018-04-18T12:41:42.900+0000		FALSE	Mohale's Hoek
RE- Number of TB treatments "completed"	201209	Morifi HC	default	default	1	cwhelley	2018-04-18T12:41:50.426+0000		FALSE	Mohale's Hoek
RE- Number of TB treatments with "Death" as an outcome	201209	Morifi HC	default	default	0	cwhelley	2018-04-18T12:41:58.666+0000		FALSE	Mohale's Hoek
RE- Number of HIV positive infants (at 6 weeks)	201210	Morifi HC	default	default	0	bmokotjomela	2018-03-13T06:37:56.886+0000		FALSE	Mohale's Hoek
RE- Number of HIV positive infants (at 14 weeks)	201210	Morifi HC	default	default	0	bmokotjomela	2018-03-13T06:37:57.354+0000		FALSE	Mohale's Hoek
RE- Number of HIV positive infants at 9 months	201210	Morifi HC	default	default	0	bmokotjomela	2018-03-13T06:37:57.980+0000		FALSE	Mohale's Hoek
RE- Number of HIV negative infants at 14 weeks	201210	Morifi HC	default	default	0	bmokotjomela	2018-03-13T06:37:58.567+0000		FALSE	Mohale's Hoek
RE- Number of HIV negative infants at 18 months	201210	Morifi HC	default	default	0	bmokotjomela	2018-03-13T06:37:59.126+0000		FALSE	Mohale's Hoek
RE- Number of ART transfer in's	201210	Morifi HC	default	default	2	bmokotjomela	2018-03-13T06:38:10.021+0000		FALSE	Mohale's Hoek
RE- Number of HIV positive patients Lost to follow-up including transfer-ins and excluding transfer outs	201210	Morifi HC	default	default	0	bmokotjomela	2018-03-13T06:38:12.353+0000		FALSE	Mohale's Hoek
RE- Number of Transfer Out's prior to 12 months	201210	Morifi HC	default	default	0	bmokotjomela	2018-03-13T06:38:13.156+0000		FALSE	Mohale's Hoek
RE- Total number of TB Transfer In's	201210	Morifi HC	default	default	0	bmokotjomela	2018-03-13T06:38:19.523+0000		FALSE	Mohale's Hoek
RE- Number of patients diagnosed with genexpert	201210	Morifi HC	default	default	0	bmokotjomela	2018-03-13T06:38:20.932+0000		FALSE	Mohale's Hoek
RE- Number of TB treatments "transfer out"	201210	Morifi HC	default	default	0	bmokotjomela	2018-03-13T06:38:21.492+0000		FALSE	Mohale's Hoek
RE- Number of TB treatments "completed"	201210	Morifi HC	default	default	0	bmokotjomela	2018-03-13T06:38:24.028+0000		FALSE	Mohale's Hoek
RE- Number of TB treatment " defaulters and lost to follow-up	201210	Morifi HC	default	default	0	bmokotjomela	2018-03-13T06:38:24.401+0000		FALSE	Mohale's Hoek
RE- number of TB treatments with "treatment failure"	201210	Morifi HC	default	default	0	bmokotjomela	2018-03-13T06:38:24.853+0000		FALSE	Mohale's Hoek
RE- Number of TB treatments with missing outcomes	201210	Morifi HC	default	default	0	bmokotjomela	2018-03-13T06:38:25.988+0000		FALSE	Mohale's Hoek
RE- Comments (Relebohile)	201211	Morifi HC	default	default	.	bmokotjomela	2018-03-13T06:38:40.932+0000		FALSE	Mohale's Hoek
RE- Comments (Bolaoane)	201211	Morifi HC	default	default	.	bmokotjomela	2018-03-13T06:38:42.670+0000		FALSE	Mohale's Hoek
RE- Comments (Matsili)	201211	Morifi HC	default	default	.	bmokotjomela	2018-03-13T06:38:44.955+0000		FALSE	Mohale's Hoek
RE- Comments	201211	Morifi HC	default	default	.	bmokotjomela	2018-03-13T06:38:45.914+0000		FALSE	Mohale's Hoek
RE- Number of HIV exposed infants (infected mothers)	201211	Morifi HC	default	default	1	bmokotjomela	2018-03-13T06:39:11.814+0000		FALSE	Mohale's Hoek
RE- Number of HIV exposed infants ?Transferred In?	201211	Morifi HC	default	default	0	bmokotjomela	2018-03-13T06:39:12.320+0000		FALSE	Mohale's Hoek
RE- Number of HIV exposed infants ?Transferred Out?	201211	Morifi HC	default	default	0	bmokotjomela	2018-03-13T06:39:12.752+0000		FALSE	Mohale's Hoek
RE- Number of HIV positive infants (at 6 weeks)	201211	Morifi HC	default	default	0	bmokotjomela	2018-03-13T06:39:13.220+0000		FALSE	Mohale's Hoek
RE- Number of HIV negative infants at 6 weeks	201211	Morifi HC	default	default	1	bmokotjomela	2018-03-13T06:39:15.524+0000		FALSE	Mohale's Hoek
RE- Number of HIV negative infants at 14 weeks	201211	Morifi HC	default	default	0	bmokotjomela	2018-03-13T06:39:16.467+0000		FALSE	Mohale's Hoek
RE- Number of HIV positive infants (at 14 weeks)	201211	Morifi HC	default	default	0	bmokotjomela	2018-03-13T06:39:16.871+0000		FALSE	Mohale's Hoek
RE- Number of HIV positive infants at 9 months	201211	Morifi HC	default	default	0	bmokotjomela	2018-03-13T06:39:17.146+0000		FALSE	Mohale's Hoek
RE- Number of HIV negative infants at 9 months	201211	Morifi HC	default	default	1	bmokotjomela	2018-03-13T06:39:17.803+0000		FALSE	Mohale's Hoek
RE- Number of HIV positive infants at 18 months	201211	Morifi HC	default	default	0	bmokotjomela	2018-03-13T06:39:18.258+0000		FALSE	Mohale's Hoek
RE- Number of HIV negative infants at 18 months	201211	Morifi HC	default	default	1	bmokotjomela	2018-03-13T06:39:19.973+0000		FALSE	Mohale's Hoek
RE- Number of HIV positive patients newly put on ART (including transfer-in and excluding transfer out)	201211	Morifi HC	default	default	9	bmokotjomela	2018-03-13T06:39:27.315+0000		FALSE	Mohale's Hoek
RE- Number of ART transfer in's	201211	Morifi HC	default	default	1	bmokotjomela	2018-03-13T06:39:27.469+0000		FALSE	Mohale's Hoek
RE- Number of adults and children who are still active at 12 months Include 89D & 4 v/yr	201211	Morifi HC	default	default	8	bmokotjomela	2018-03-13T06:39:34.991+0000		FALSE	Mohale's Hoek
RE- Number of HIV positive patients Lost to follow-up including transfer-ins and excluding transfer outs	201211	Morifi HC	default	default	1	bmokotjomela	2018-03-13T06:39:35.405+0000		FALSE	Mohale's Hoek
RE- Number of Transfer Out's prior to 12 months	201211	Morifi HC	default	default	1	bmokotjomela	2018-03-13T06:39:36.974+0000		FALSE	Mohale's Hoek
RE- Number of HIV positive patients died	201211	Morifi HC	default	default	0	bmokotjomela	2018-03-13T06:39:36.975+0000		FALSE	Mohale's Hoek
RE- Number of Transfer In's post 12 months	201211	Morifi HC	default	default	0	bmokotjomela	2018-03-13T06:39:37.334+0000		FALSE	Mohale's Hoek
RE- Total number of new enrolled TB cases in a month	201211	Morifi HC	default	default	4	bmokotjomela	2018-03-13T06:39:40.761+0000		FALSE	Mohale's Hoek
RE- Total number of TB Transfer In's	201211	Morifi HC	default	default	0	bmokotjomela	2018-03-13T06:39:41.265+0000		FALSE	Mohale's Hoek
RE- Total Number of smear positive TB cases registered in the same period	201211	Morifi HC	default	default	2	bmokotjomela	2018-03-13T06:39:41.796+0000		FALSE	Mohale's Hoek
RE- Number of patients diagnosed with genexpert	201211	Morifi HC	default	default	0	bmokotjomela	2018-03-13T06:39:43.638+0000		FALSE	Mohale's Hoek
RE- Number of TB treatments "transfer out"	201211	Morifi HC	default	default	0	bmokotjomela	2018-03-13T06:39:44.336+0000		FALSE	Mohale's Hoek
RE- Number of new TB cases "cured"	201211	Morifi HC	default	default	1	bmokotjomela	2018-03-13T06:39:45.470+0000		FALSE	Mohale's Hoek
RE- Number of TB treatments "completed"	201211	Morifi HC	default	default	3	bmokotjomela	2018-03-13T06:39:46.095+0000		FALSE	Mohale's Hoek
RE- Number of TB treatment " defaulters and lost to follow-up	201211	Morifi HC	default	default	0	bmokotjomela	2018-03-13T06:39:47.257+0000		FALSE	Mohale's Hoek
RE- number of TB treatments with "treatment failure"	201211	Morifi HC	default	default	0	bmokotjomela	2018-03-13T06:39:47.878+0000		FALSE	Mohale's Hoek
RE- Number of TB treatments with "Death" as an outcome	201211	Morifi HC	default	default	0	bmokotjomela	2018-03-13T06:39:48.314+0000		FALSE	Mohale's Hoek
RE- Number of TB treatments with missing outcomes	201211	Morifi HC	default	default	0	bmokotjomela	2018-03-13T06:39:48.860+0000		FALSE	Mohale's Hoek
RE- Comments (Relebohile)	201212	Morifi HC	default	default	.	bmokotjomela	2018-03-13T06:40:01.043+0000		FALSE	Mohale's Hoek
RE- Comments (Bolaoane)	201212	Morifi HC	default	default	.	bmokotjomela	2018-03-13T06:40:02.563+0000		FALSE	Mohale's Hoek
RE- Comments (Matsili)	201212	Morifi HC	default	default	.	bmokotjomela	2018-03-13T06:40:06.061+0000		FALSE	Mohale's Hoek
RE- Comments	201212	Morifi HC	default	default	.	bmokotjomela	2018-03-13T06:40:12.994+0000		FALSE	Mohale's Hoek
RE- Number of HIV exposed infants ?Transferred In?	201212	Morifi HC	default	default	0	bmokotjomela	2018-03-13T06:40:18.178+0000		FALSE	Mohale's Hoek
RE- Number of HIV exposed infants (infected mothers)	201212	Morifi HC	default	default	5	bmokotjomela	2018-03-13T06:40:18.351+0000		FALSE	Mohale's Hoek
RE- Number of HIV exposed infants ?Transferred Out?	201212	Morifi HC	default	default	0	bmokotjomela	2018-03-13T06:40:18.577+0000		FALSE	Mohale's Hoek
RE- Number of HIV positive infants (at 6 weeks)	201212	Morifi HC	default	default	0	bmokotjomela	2018-03-13T06:40:18.851+0000		FALSE	Mohale's Hoek
RE- Number of HIV negative infants at 6 weeks	201212	Morifi HC	default	default	3	bmokotjomela	2018-03-13T06:40:20.023+0000		FALSE	Mohale's Hoek
RE- Number of HIV positive infants (at 14 weeks)	201212	Morifi HC	default	default	0	bmokotjomela	2018-03-13T06:40:20.410+0000		FALSE	Mohale's Hoek
RE- Number of HIV negative infants at 14 weeks	201212	Morifi HC	default	default	0	bmokotjomela	2018-03-13T06:40:20.910+0000		FALSE	Mohale's Hoek
RE- Number of HIV positive infants at 9 months	201212	Morifi HC	default	default	0	bmokotjomela	2018-03-13T06:40:22.126+0000		FALSE	Mohale's Hoek
RE- Number of HIV negative infants at 9 months	201212	Morifi HC	default	default	3	bmokotjomela	2018-03-13T06:40:22.532+0000		FALSE	Mohale's Hoek
RE- Number of HIV positive infants at 18 months	201212	Morifi HC	default	default	0	bmokotjomela	2018-03-13T06:40:23.206+0000		FALSE	Mohale's Hoek
RE- Number of HIV negative infants at 18 months	201212	Morifi HC	default	default	3	bmokotjomela	2018-03-13T06:40:23.630+0000		FALSE	Mohale's Hoek
RE- Number of HIV positive patients newly put on ART (including transfer-in and excluding transfer out)	201212	Morifi HC	default	default	2	bmokotjomela	2018-03-13T06:40:33.023+0000		FALSE	Mohale's Hoek
RE- Number of ART transfer in's	201212	Morifi HC	default	default	0	bmokotjomela	2018-03-13T06:40:33.492+0000		FALSE	Mohale's Hoek
RE- Number of adults and children who are still active at 12 months Include 89D & 4 v/yr	201212	Morifi HC	default	default	2	bmokotjomela	2018-03-13T06:40:35.122+0000		FALSE	Mohale's Hoek
RE- Number of HIV positive patients Lost to follow-up including transfer-ins and excluding transfer outs	201212	Morifi HC	default	default	0	bmokotjomela	2018-03-13T06:40:36.143+0000		FALSE	Mohale's Hoek
RE- Number of HIV positive patients died	201212	Morifi HC	default	default	0	bmokotjomela	2018-03-13T06:40:36.663+0000		FALSE	Mohale's Hoek
RE- Number of Transfer In's post 12 months	201212	Morifi HC	default	default	0	bmokotjomela	2018-03-13T06:40:37.561+0000		FALSE	Mohale's Hoek
RE- Total number of new enrolled TB cases in a month	201210	Morifi HC	default	default	1	cwhelley	2018-04-18T12:43:12.632+0000		FALSE	Mohale's Hoek
RE- Total Number of smear positive TB cases registered in the same period	201210	Morifi HC	default	default	1	cwhelley	2018-04-18T12:43:15.239+0000		FALSE	Mohale's Hoek
RE- Number of new TB cases "cured"	201210	Morifi HC	default	default	0	cwhelley	2018-04-18T12:43:25.426+0000		FALSE	Mohale's Hoek
RE- Number of TB treatments with "Death" as an outcome	201210	Morifi HC	default	default	1	cwhelley	2018-04-18T12:43:29.584+0000		FALSE	Mohale's Hoek
RE- Number of Transfer Out's prior to 12 months	201212	Morifi HC	default	default	0	bmokotjomela	2018-03-13T06:40:37.954+0000		FALSE	Mohale's Hoek
RE- Number of patients diagnosed with genexpert	201212	Morifi HC	default	default	0	bmokotjomela	2018-03-13T06:40:43.958+0000		FALSE	Mohale's Hoek
RE- Number of TB treatment " defaulters and lost to follow-up	201212	Morifi HC	default	default	0	bmokotjomela	2018-03-13T06:40:46.944+0000		FALSE	Mohale's Hoek
RE- number of TB treatments with "treatment failure"	201212	Morifi HC	default	default	0	bmokotjomela	2018-03-13T06:40:47.402+0000		FALSE	Mohale's Hoek
RE- Number of TB treatments with missing outcomes	201212	Morifi HC	default	default	0	bmokotjomela	2018-03-13T06:40:48.417+0000		FALSE	Mohale's Hoek
RE- Comments (Relebohile)	201301	Morifi HC	default	default	.	bmokotjomela	2018-03-13T06:41:04.309+0000		FALSE	Mohale's Hoek
RE- Comments (Matsili)	201301	Morifi HC	default	default	.	bmokotjomela	2018-03-13T06:41:07.556+0000		FALSE	Mohale's Hoek
RE- Number of HIV positive infants at 9 months	201301	Morifi HC	default	default	0	bmokotjomela	2018-03-13T06:41:23.880+0000		FALSE	Mohale's Hoek
RE- Number of HIV positive infants at 18 months	201301	Morifi HC	default	default	0	bmokotjomela	2018-03-13T06:41:24.958+0000		FALSE	Mohale's Hoek
RE- Number of ART transfer in's	201301	Morifi HC	default	default	0	bmokotjomela	2018-03-13T06:41:35.390+0000		FALSE	Mohale's Hoek
RE- Number of HIV positive patients Lost to follow-up including transfer-ins and excluding transfer outs	201301	Morifi HC	default	default	1	bmokotjomela	2018-03-13T06:41:37.106+0000		FALSE	Mohale's Hoek
RE- Number of HIV positive patients died	201301	Morifi HC	default	default	1	bmokotjomela	2018-03-13T06:41:37.569+0000		FALSE	Mohale's Hoek
RE- Number of Transfer In's post 12 months	201301	Morifi HC	default	default	0	bmokotjomela	2018-03-13T06:41:40.146+0000		FALSE	Mohale's Hoek
RE- Number of patients diagnosed with genexpert	201303	Morifi HC	default	default	0	bmokotjomela	2018-03-13T06:48:05.158+0000		FALSE	Mohale's Hoek
RE- Number of new TB cases "cured"	201303	Morifi HC	default	default	0	bmokotjomela	2018-03-13T06:48:05.897+0000		FALSE	Mohale's Hoek
RE- Number of TB treatment " defaulters and lost to follow-up	201303	Morifi HC	default	default	0	bmokotjomela	2018-03-13T06:48:06.933+0000		FALSE	Mohale's Hoek
RE- Number of TB treatments with "Death" as an outcome	201303	Morifi HC	default	default	0	bmokotjomela	2018-03-13T06:48:07.435+0000		FALSE	Mohale's Hoek
RE- Comments (Relebohile)	201304	Morifi HC	default	default	.	bmokotjomela	2018-03-13T06:48:22.032+0000		FALSE	Mohale's Hoek
RE- Comments (Bolaoane)	201304	Morifi HC	default	default	.	bmokotjomela	2018-03-13T06:48:23.951+0000		FALSE	Mohale's Hoek
RE- Comments (Matsili)	201304	Morifi HC	default	default	.	bmokotjomela	2018-03-13T06:48:25.408+0000		FALSE	Mohale's Hoek
RE- Number of deaths of newborn in a month before discharge	201308	Morifi HC	default	default	0	bmokotjomela	2018-03-13T07:13:56.942+0000		FALSE	Mohale's Hoek
RE- Number of HIV exposed infants ?Transferred Out?	201309	Morifi HC	default	default	0	bmokotjomela	2018-03-13T07:17:02.914+0000		FALSE	Mohale's Hoek
RE- Number of HIV positive infants (at 6 weeks)	201309	Morifi HC	default	default	0	bmokotjomela	2018-03-13T07:17:03.100+0000		FALSE	Mohale's Hoek
RE- Number of HIV positive infants (at 14 weeks)	201309	Morifi HC	default	default	0	bmokotjomela	2018-03-13T07:17:03.896+0000		FALSE	Mohale's Hoek
RE- Number of HIV positive infants at 9 months	201309	Morifi HC	default	default	0	bmokotjomela	2018-03-13T07:17:04.621+0000		FALSE	Mohale's Hoek
RE- Number of HIV positive infants at 18 months	201309	Morifi HC	default	default	0	bmokotjomela	2018-03-13T07:17:05.353+0000		FALSE	Mohale's Hoek
RE- Number of children fully immunized at 1 year (outreach)	201309	Morifi HC	default	default	-99	bmokotjomela	2018-03-13T07:17:07.825+0000		FALSE	Mohale's Hoek
RE- Number of adults and children who are still active at 12 months Include 89D & 4 v/yr	201309	Morifi HC	default	default	1	bmokotjomela	2018-03-13T07:17:22.454+0000		FALSE	Mohale's Hoek
RE- Number of HIV positive patients died	201309	Morifi HC	default	default	1	bmokotjomela	2018-03-13T07:17:23.522+0000		FALSE	Mohale's Hoek
RE- Number of Transfer Out's prior to 12 months	201309	Morifi HC	default	default	1	bmokotjomela	2018-03-13T07:17:23.959+0000		FALSE	Mohale's Hoek
RE- Total number of new enrolled TB cases in a month	201309	Morifi HC	default	default	5	bmokotjomela	2018-03-13T07:17:35.568+0000		FALSE	Mohale's Hoek
RE- Total Number of smear positive TB cases registered in the same period	201309	Morifi HC	default	default	3	bmokotjomela	2018-03-13T07:17:37.288+0000		FALSE	Mohale's Hoek
RE- Number of TB treatments "transfer out"	201309	Morifi HC	default	default	1	bmokotjomela	2018-03-13T07:17:38.850+0000		FALSE	Mohale's Hoek
RE- number of TB treatments with "treatment failure"	201309	Morifi HC	default	default	0	bmokotjomela	2018-03-13T07:17:41.675+0000		FALSE	Mohale's Hoek
RE- Number of TB treatments with "Death" as an outcome	201309	Morifi HC	default	default	1	bmokotjomela	2018-03-13T07:17:42.056+0000		FALSE	Mohale's Hoek
RE- # of HIV/TB patients accompanied to facility	201309	Morifi HC	default	default	-99	bmokotjomela	2018-03-13T07:17:54.057+0000		FALSE	Mohale's Hoek
RE- Number of supervision visits per month	201309	Morifi HC	default	default	-99	bmokotjomela	2018-03-13T07:18:11.709+0000		FALSE	Mohale's Hoek
RE- Comments (Relebohile)	201310	Morifi HC	default	default	.	bmokotjomela	2018-03-13T07:18:20.940+0000		FALSE	Mohale's Hoek
RE- Comments (Matsili)	201310	Morifi HC	default	default	.	bmokotjomela	2018-03-13T07:18:25.900+0000		FALSE	Mohale's Hoek
RE- Number of patients diagnosed with genexpert	201312	Morifi HC	default	default	0	bmokotjomela	2018-03-13T07:27:15.520+0000		FALSE	Mohale's Hoek
RE- Number of TB treatments "transfer out"	201312	Morifi HC	default	default	0	bmokotjomela	2018-03-13T07:27:16.041+0000		FALSE	Mohale's Hoek
RE- Number of new TB cases "cured"	201312	Morifi HC	default	default	0	bmokotjomela	2018-03-13T07:27:16.696+0000		FALSE	Mohale's Hoek
RE- Number of TB treatment " defaulters and lost to follow-up	201312	Morifi HC	default	default	0	bmokotjomela	2018-03-13T07:27:18.722+0000		FALSE	Mohale's Hoek
RE- Number of TB treatments with "Death" as an outcome	201312	Morifi HC	default	default	0	bmokotjomela	2018-03-13T07:27:19.592+0000		FALSE	Mohale's Hoek
RE- Number of TB treatments with missing outcomes	201312	Morifi HC	default	default	0	bmokotjomela	2018-03-13T07:27:19.978+0000		FALSE	Mohale's Hoek
RE- Total # OPD visits (new+ old)	201312	Morifi HC	default	default	194	bmokotjomela	2018-03-13T07:27:26.082+0000		FALSE	Mohale's Hoek
RE- # of HIV/TB patients accompanied to facility	201312	Morifi HC	default	default	-99	bmokotjomela	2018-03-13T07:27:30.411+0000		FALSE	Mohale's Hoek
RE- # of home deliveries	201312	Morifi HC	default	default	-99	bmokotjomela	2018-03-13T07:27:32.205+0000		FALSE	Mohale's Hoek
RE- Number of supervision visits per month	201312	Morifi HC	default	default	-99	bmokotjomela	2018-03-13T07:27:53.488+0000		FALSE	Mohale's Hoek
RE- Comments (Relebohile)	201401	Morifi HC	default	default	.	bmokotjomela	2018-03-13T07:28:07.578+0000		FALSE	Mohale's Hoek
RE- Comments (Bolaoane)	201401	Morifi HC	default	default	.	bmokotjomela	2018-03-13T07:28:11.023+0000		FALSE	Mohale's Hoek
RE- Comments	201401	Morifi HC	default	default	.	bmokotjomela	2018-03-13T07:28:14.403+0000		FALSE	Mohale's Hoek
RE- Number of women attending the fourth ANC visit this month	201401	Morifi HC	default	default	0	bmokotjomela	2018-03-13T07:28:22.228+0000		FALSE	Mohale's Hoek
RE- Number of antenatal clinic attendees tested for HIV infection	201401	Morifi HC	default	default	3	bmokotjomela	2018-03-13T07:28:22.774+0000		FALSE	Mohale's Hoek
RE- Number of antenatal clinic attendees whose HIV test are positive	201401	Morifi HC	default	default	0	bmokotjomela	2018-03-13T07:28:23.724+0000		FALSE	Mohale's Hoek
RE- Number of maternal deaths in a month during pregnancy	201401	Morifi HC	default	default	0	bmokotjomela	2018-03-13T07:28:24.241+0000		FALSE	Mohale's Hoek
RE- Total number of institutional deliveries	201401	Morifi HC	default	default	0	bmokotjomela	2018-03-13T07:28:28.057+0000		FALSE	Mohale's Hoek
RE- Number of maternal deaths during delivery in a month	201401	Morifi HC	default	default	0	bmokotjomela	2018-03-13T07:28:28.843+0000		FALSE	Mohale's Hoek
RE- Number of deaths of newborn in a month before discharge	201401	Morifi HC	default	default	0	bmokotjomela	2018-03-13T07:28:29.611+0000		FALSE	Mohale's Hoek
RE- Total number of women referred for emergency care to higher level facility during pregnancy and labor	201401	Morifi HC	default	default	-99	bmokotjomela	2018-03-13T07:28:32.907+0000		FALSE	Mohale's Hoek
RE- # of pregnant women admitted to shelters	201408	Morifi HC	default	default	1	bmokotjomela	2018-03-13T07:49:25.110+0000		FALSE	Mohale's Hoek
RE- Number of supervision visits per month	201408	Morifi HC	default	default	-99	bmokotjomela	2018-03-13T07:49:35.957+0000		FALSE	Mohale's Hoek
RE- Comments (Bolaoane)	201409	Morifi HC	default	default	.	bmokotjomela	2018-03-13T07:49:46.317+0000		FALSE	Mohale's Hoek
RE- Comments (Matsili)	201409	Morifi HC	default	default	.	bmokotjomela	2018-03-13T07:49:47.985+0000		FALSE	Mohale's Hoek
RE- Number of deaths of children under 1 this month	201409	Morifi HC	default	default	0	bmokotjomela	2018-03-13T07:50:51.987+0000		FALSE	Mohale's Hoek
RE- Number of children fully immunized at 1 year	201409	Morifi HC	default	default	0	bmokotjomela	2018-03-13T07:50:53.011+0000		FALSE	Mohale's Hoek
RE- Number of HIV exposed infants (infected mothers)	201409	Morifi HC	default	default	2	bmokotjomela	2018-03-13T07:50:55.142+0000		FALSE	Mohale's Hoek
RE- Number of HIV positive infants (at 6 weeks)	201409	Morifi HC	default	default	0	bmokotjomela	2018-03-13T07:50:57.784+0000		FALSE	Mohale's Hoek
RE- Number of HIV negative infants at 6 weeks	201409	Morifi HC	default	default	2	bmokotjomela	2018-03-13T07:50:59.346+0000		FALSE	Mohale's Hoek
RE- Number of HIV negative infants at 14 weeks	201409	Morifi HC	default	default	0	bmokotjomela	2018-03-13T07:51:01.268+0000		FALSE	Mohale's Hoek
RE- Number of HIV positive infants at 9 months	201409	Morifi HC	default	default	0	bmokotjomela	2018-03-13T07:51:01.688+0000		FALSE	Mohale's Hoek
RE- Number of HIV positive infants at 18 months	201409	Morifi HC	default	default	0	bmokotjomela	2018-03-13T07:51:03.803+0000		FALSE	Mohale's Hoek
RE- Number of children fully immunized at 1 year (outreach)	201409	Morifi HC	default	default	-99	bmokotjomela	2018-03-13T07:51:06.204+0000		FALSE	Mohale's Hoek
RE- Number of people tested for HIV	201409	Morifi HC	default	default	113	bmokotjomela	2018-03-13T07:51:12.803+0000		FALSE	Mohale's Hoek
RE- Number of adults and children who are still active at 12 months Include 89D & 4 v/yr	201409	Morifi HC	default	default	1	bmokotjomela	2018-03-13T07:54:16.849+0000		FALSE	Mohale's Hoek
RE- Number of HIV positive patients died	201409	Morifi HC	default	default	1	bmokotjomela	2018-03-13T07:54:19.790+0000		FALSE	Mohale's Hoek
RE- Number of Transfer In's post 12 months	201409	Morifi HC	default	default	0	bmokotjomela	2018-03-13T07:54:20.651+0000		FALSE	Mohale's Hoek
RE- Total number of new enrolled TB cases in a month	201409	Morifi HC	default	default	5	bmokotjomela	2018-03-13T07:54:29.100+0000		FALSE	Mohale's Hoek
RE- Number of TB treatments "transfer out"	201409	Morifi HC	default	default	0	bmokotjomela	2018-03-13T07:54:31.542+0000		FALSE	Mohale's Hoek
RE- Number of new TB cases "cured"	201212	Morifi HC	default	default	2	cwhelley	2018-04-18T12:44:19.024+0000		FALSE	Mohale's Hoek
RE- Number of TB treatments "transfer out"	201212	Morifi HC	default	default	0	bmokotjomela	2018-03-13T06:40:44.504+0000		FALSE	Mohale's Hoek
RE- Comments (Bolaoane)	201301	Morifi HC	default	default	.	bmokotjomela	2018-03-13T06:41:05.826+0000		FALSE	Mohale's Hoek
RE- Comments	201301	Morifi HC	default	default	.	bmokotjomela	2018-03-13T06:41:12.993+0000		FALSE	Mohale's Hoek
RE- Number of HIV exposed infants ?Transferred In?	201301	Morifi HC	default	default	0	bmokotjomela	2018-03-13T06:41:19.762+0000		FALSE	Mohale's Hoek
RE- Comments (Bolaoane)	201306	Morifi HC	default	default	.	bmokotjomela	2018-03-13T06:52:26.055+0000		FALSE	Mohale's Hoek
RE- Total number of new enrolled TB cases in a month	201212	Morifi HC	default	default	8	cwhelley	2018-04-18T12:44:07.337+0000		FALSE	Mohale's Hoek
RE- Total Number of smear positive TB cases registered in the same period	201212	Morifi HC	default	default	2	cwhelley	2018-04-18T12:44:14.697+0000		FALSE	Mohale's Hoek
RE- Number of TB treatments "completed"	201212	Morifi HC	default	default	4	cwhelley	2018-04-18T12:44:28.999+0000		FALSE	Mohale's Hoek
RE- Number of TB treatments with "Death" as an outcome	201212	Morifi HC	default	default	3	cwhelley	2018-04-18T12:44:31.066+0000		FALSE	Mohale's Hoek
RE- Number of HIV exposed infants (infected mothers)	201301	Morifi HC	default	default	3	bmokotjomela	2018-03-13T06:41:19.764+0000		FALSE	Mohale's Hoek
RE- Number of HIV exposed infants ?Transferred Out?	201301	Morifi HC	default	default	0	bmokotjomela	2018-03-13T06:41:20.012+0000		FALSE	Mohale's Hoek
RE- Number of HIV positive infants (at 6 weeks)	201301	Morifi HC	default	default	0	bmokotjomela	2018-03-13T06:41:20.185+0000		FALSE	Mohale's Hoek
RE- Number of HIV negative infants at 6 weeks	201301	Morifi HC	default	default	2	bmokotjomela	2018-03-13T06:41:21.923+0000		FALSE	Mohale's Hoek
RE- Number of HIV positive infants (at 14 weeks)	201301	Morifi HC	default	default	0	bmokotjomela	2018-03-13T06:41:22.618+0000		FALSE	Mohale's Hoek
RE- Number of HIV negative infants at 14 weeks	201301	Morifi HC	default	default	0	bmokotjomela	2018-03-13T06:41:23.113+0000		FALSE	Mohale's Hoek
RE- Number of HIV negative infants at 9 months	201301	Morifi HC	default	default	1	bmokotjomela	2018-03-13T06:41:24.507+0000		FALSE	Mohale's Hoek
RE- Number of HIV negative infants at 18 months	201301	Morifi HC	default	default	2	bmokotjomela	2018-03-13T06:41:25.435+0000		FALSE	Mohale's Hoek
RE- Number of HIV positive patients newly put on ART (including transfer-in and excluding transfer out)	201301	Morifi HC	default	default	5	bmokotjomela	2018-03-13T06:41:34.960+0000		FALSE	Mohale's Hoek
RE- Number of adults and children who are still active at 12 months Include 89D & 4 v/yr	201301	Morifi HC	default	default	3	bmokotjomela	2018-03-13T06:41:36.209+0000		FALSE	Mohale's Hoek
RE- Number of Transfer Out's prior to 12 months	201301	Morifi HC	default	default	0	bmokotjomela	2018-03-13T06:41:39.500+0000		FALSE	Mohale's Hoek
RE- Total number of TB Transfer In's	201301	Morifi HC	default	default	0	bmokotjomela	2018-03-13T06:41:44.127+0000		FALSE	Mohale's Hoek
RE- Number of patients diagnosed with genexpert	201301	Morifi HC	default	default	0	bmokotjomela	2018-03-13T06:41:46.991+0000		FALSE	Mohale's Hoek
RE- Number of TB treatments "transfer out"	201301	Morifi HC	default	default	0	bmokotjomela	2018-03-13T06:41:47.513+0000		FALSE	Mohale's Hoek
RE- Number of new TB cases "cured"	201301	Morifi HC	default	default	0	bmokotjomela	2018-03-13T06:41:48.189+0000		FALSE	Mohale's Hoek
RE- Number of TB treatment " defaulters and lost to follow-up	201301	Morifi HC	default	default	0	bmokotjomela	2018-03-13T06:41:51.022+0000		FALSE	Mohale's Hoek
RE- number of TB treatments with "treatment failure"	201301	Morifi HC	default	default	0	bmokotjomela	2018-03-13T06:41:52.003+0000		FALSE	Mohale's Hoek
RE- Total number of new enrolled TB cases in a month	201301	Morifi HC	default	default	3	bmokotjomela	2018-03-13T06:44:34.004+0000		FALSE	Mohale's Hoek
RE- Total Number of smear positive TB cases registered in the same period	201301	Morifi HC	default	default	1	bmokotjomela	2018-03-13T06:44:38.571+0000		FALSE	Mohale's Hoek
RE- Number of TB treatments "completed"	201301	Morifi HC	default	default	1	bmokotjomela	2018-03-13T06:44:42.997+0000		FALSE	Mohale's Hoek
RE- Comments	201304	Morifi HC	default	default	.	bmokotjomela	2018-03-13T06:49:08.325+0000		FALSE	Mohale's Hoek
RE- Number of HIV exposed infants (infected mothers)	201304	Morifi HC	default	default	2	bmokotjomela	2018-03-13T06:49:19.534+0000		FALSE	Mohale's Hoek
RE- Number of HIV exposed infants ?Transferred In?	201304	Morifi HC	default	default	0	bmokotjomela	2018-03-13T06:49:19.972+0000		FALSE	Mohale's Hoek
RE- Number of HIV exposed infants ?Transferred Out?	201304	Morifi HC	default	default	1	bmokotjomela	2018-03-13T06:49:21.173+0000		FALSE	Mohale's Hoek
RE- Number of HIV positive infants (at 6 weeks)	201304	Morifi HC	default	default	0	bmokotjomela	2018-03-13T06:49:25.924+0000		FALSE	Mohale's Hoek
RE- Number of HIV negative infants at 6 weeks	201304	Morifi HC	default	default	2	bmokotjomela	2018-03-13T06:49:27.186+0000		FALSE	Mohale's Hoek
RE- Number of HIV positive infants (at 14 weeks)	201304	Morifi HC	default	default	0	bmokotjomela	2018-03-13T06:49:27.983+0000		FALSE	Mohale's Hoek
RE- Number of HIV negative infants at 14 weeks	201304	Morifi HC	default	default	0	bmokotjomela	2018-03-13T06:49:28.520+0000		FALSE	Mohale's Hoek
RE- Number of HIV positive infants at 9 months	201304	Morifi HC	default	default	0	bmokotjomela	2018-03-13T06:49:29.043+0000		FALSE	Mohale's Hoek
RE- Number of HIV negative infants at 9 months	201304	Morifi HC	default	default	2	bmokotjomela	2018-03-13T06:49:29.670+0000		FALSE	Mohale's Hoek
RE- Number of HIV positive infants at 18 months	201304	Morifi HC	default	default	0	bmokotjomela	2018-03-13T06:49:30.139+0000		FALSE	Mohale's Hoek
RE- Number of HIV negative infants at 18 months	201304	Morifi HC	default	default	1	bmokotjomela	2018-03-13T06:49:30.539+0000		FALSE	Mohale's Hoek
RE- Number of HIV positive patients newly put on ART (including transfer-in and excluding transfer out)	201304	Morifi HC	default	default	2	bmokotjomela	2018-03-13T06:49:36.209+0000		FALSE	Mohale's Hoek
RE- Number of ART transfer in's	201304	Morifi HC	default	default	0	bmokotjomela	2018-03-13T06:49:37.191+0000		FALSE	Mohale's Hoek
RE- Number of adults and children who are still active at 12 months Include 89D & 4 v/yr	201304	Morifi HC	default	default	2	bmokotjomela	2018-03-13T06:49:40.233+0000		FALSE	Mohale's Hoek
RE- Number of HIV positive patients Lost to follow-up including transfer-ins and excluding transfer outs	201304	Morifi HC	default	default	0	bmokotjomela	2018-03-13T06:49:41.073+0000		FALSE	Mohale's Hoek
RE- Number of HIV positive patients died	201304	Morifi HC	default	default	0	bmokotjomela	2018-03-13T06:49:42.276+0000		FALSE	Mohale's Hoek
RE- Number of Transfer Out's prior to 12 months	201304	Morifi HC	default	default	0	bmokotjomela	2018-03-13T06:49:42.735+0000		FALSE	Mohale's Hoek
RE- Number of Transfer In's post 12 months	201304	Morifi HC	default	default	0	bmokotjomela	2018-03-13T06:49:43.233+0000		FALSE	Mohale's Hoek
RE- Total number of new enrolled TB cases in a month	201304	Morifi HC	default	default	2	bmokotjomela	2018-03-13T06:49:57.993+0000		FALSE	Mohale's Hoek
RE- Total number of TB Transfer In's	201304	Morifi HC	default	default	0	bmokotjomela	2018-03-13T06:49:58.676+0000		FALSE	Mohale's Hoek
RE- Total Number of smear positive TB cases registered in the same period	201304	Morifi HC	default	default	1	bmokotjomela	2018-03-13T06:50:00.706+0000		FALSE	Mohale's Hoek
RE- Number of patients diagnosed with genexpert	201304	Morifi HC	default	default	0	bmokotjomela	2018-03-13T06:50:02.508+0000		FALSE	Mohale's Hoek
RE- Number of TB treatments "transfer out"	201304	Morifi HC	default	default	0	bmokotjomela	2018-03-13T06:50:02.694+0000		FALSE	Mohale's Hoek
RE- Number of new TB cases "cured"	201304	Morifi HC	default	default	1	bmokotjomela	2018-03-13T06:50:05.977+0000		FALSE	Mohale's Hoek
RE- Number of TB treatments "completed"	201304	Morifi HC	default	default	1	bmokotjomela	2018-03-13T06:50:06.575+0000		FALSE	Mohale's Hoek
RE- Number of TB treatment " defaulters and lost to follow-up	201304	Morifi HC	default	default	0	bmokotjomela	2018-03-13T06:50:07.776+0000		FALSE	Mohale's Hoek
RE- number of TB treatments with "treatment failure"	201304	Morifi HC	default	default	0	bmokotjomela	2018-03-13T06:50:08.280+0000		FALSE	Mohale's Hoek
RE- Number of TB treatments with "Death" as an outcome	201304	Morifi HC	default	default	0	bmokotjomela	2018-03-13T06:50:08.645+0000		FALSE	Mohale's Hoek
RE- Number of TB treatments with missing outcomes	201304	Morifi HC	default	default	0	bmokotjomela	2018-03-13T06:50:12.451+0000		FALSE	Mohale's Hoek
RE- Comments (Relebohile)	201305	Morifi HC	default	default	.	bmokotjomela	2018-03-13T06:50:22.262+0000		FALSE	Mohale's Hoek
RE- Comments (Bolaoane)	201305	Morifi HC	default	default	.	bmokotjomela	2018-03-13T06:50:23.818+0000		FALSE	Mohale's Hoek
RE- Comments (Matsili)	201305	Morifi HC	default	default	.	bmokotjomela	2018-03-13T06:50:25.757+0000		FALSE	Mohale's Hoek
RE- Comments	201305	Morifi HC	default	default	.	bmokotjomela	2018-03-13T06:50:32.373+0000		FALSE	Mohale's Hoek
RE- Number of HIV exposed infants (infected mothers)	201305	Morifi HC	default	default	1	bmokotjomela	2018-03-13T06:51:05.663+0000		FALSE	Mohale's Hoek
RE- Number of HIV exposed infants ?Transferred In?	201305	Morifi HC	default	default	0	bmokotjomela	2018-03-13T06:51:07.299+0000		FALSE	Mohale's Hoek
RE- Number of HIV exposed infants ?Transferred Out?	201305	Morifi HC	default	default	0	bmokotjomela	2018-03-13T06:51:07.753+0000		FALSE	Mohale's Hoek
RE- Number of HIV positive infants (at 6 weeks)	201305	Morifi HC	default	default	0	bmokotjomela	2018-03-13T06:51:08.319+0000		FALSE	Mohale's Hoek
RE- Number of HIV negative infants at 6 weeks	201305	Morifi HC	default	default	1	bmokotjomela	2018-03-13T06:51:08.915+0000		FALSE	Mohale's Hoek
RE- Number of HIV positive infants (at 14 weeks)	201305	Morifi HC	default	default	0	bmokotjomela	2018-03-13T06:51:11.386+0000		FALSE	Mohale's Hoek
RE- Number of HIV negative infants at 14 weeks	201305	Morifi HC	default	default	0	bmokotjomela	2018-03-13T06:51:11.837+0000		FALSE	Mohale's Hoek
RE- Number of HIV positive infants at 9 months	201305	Morifi HC	default	default	0	bmokotjomela	2018-03-13T06:51:12.184+0000		FALSE	Mohale's Hoek
RE- Number of HIV negative infants at 9 months	201305	Morifi HC	default	default	0	bmokotjomela	2018-03-13T06:51:12.956+0000		FALSE	Mohale's Hoek
RE- Number of HIV positive infants at 18 months	201305	Morifi HC	default	default	0	bmokotjomela	2018-03-13T06:51:14.155+0000		FALSE	Mohale's Hoek
RE- Number of HIV negative infants at 18 months	201305	Morifi HC	default	default	1	bmokotjomela	2018-03-13T06:51:18.567+0000		FALSE	Mohale's Hoek
RE- Number of HIV positive patients newly put on ART (including transfer-in and excluding transfer out)	201305	Morifi HC	default	default	10	bmokotjomela	2018-03-13T06:51:49.201+0000		FALSE	Mohale's Hoek
RE- Number of ART transfer in's	201305	Morifi HC	default	default	2	bmokotjomela	2018-03-13T06:51:50.667+0000		FALSE	Mohale's Hoek
RE- Number of adults and children who are still active at 12 months Include 89D & 4 v/yr	201305	Morifi HC	default	default	9	bmokotjomela	2018-03-13T06:51:51.463+0000		FALSE	Mohale's Hoek
RE- Number of HIV positive patients Lost to follow-up including transfer-ins and excluding transfer outs	201305	Morifi HC	default	default	3	bmokotjomela	2018-03-13T06:51:52.570+0000		FALSE	Mohale's Hoek
RE- Number of HIV positive patients died	201305	Morifi HC	default	default	0	bmokotjomela	2018-03-13T06:51:53.706+0000		FALSE	Mohale's Hoek
RE- Number of Transfer Out's prior to 12 months	201305	Morifi HC	default	default	0	bmokotjomela	2018-03-13T06:51:54.319+0000		FALSE	Mohale's Hoek
RE- Number of Transfer In's post 12 months	201305	Morifi HC	default	default	0	bmokotjomela	2018-03-13T06:51:54.982+0000		FALSE	Mohale's Hoek
RE- Total number of new enrolled TB cases in a month	201305	Morifi HC	default	default	5	bmokotjomela	2018-03-13T06:52:02.828+0000		FALSE	Mohale's Hoek
RE- Total number of TB Transfer In's	201305	Morifi HC	default	default	0	bmokotjomela	2018-03-13T06:52:03.381+0000		FALSE	Mohale's Hoek
RE- Total Number of smear positive TB cases registered in the same period	201305	Morifi HC	default	default	1	bmokotjomela	2018-03-13T06:52:04.519+0000		FALSE	Mohale's Hoek
RE- Number of patients diagnosed with genexpert	201305	Morifi HC	default	default	0	bmokotjomela	2018-03-13T06:52:05.125+0000		FALSE	Mohale's Hoek
RE- Number of TB treatments "transfer out"	201305	Morifi HC	default	default	0	bmokotjomela	2018-03-13T06:52:05.631+0000		FALSE	Mohale's Hoek
RE- Number of new TB cases "cured"	201305	Morifi HC	default	default	2	bmokotjomela	2018-03-13T06:52:06.357+0000		FALSE	Mohale's Hoek
RE- Number of TB treatments "completed"	201305	Morifi HC	default	default	3	bmokotjomela	2018-03-13T06:52:07.417+0000		FALSE	Mohale's Hoek
RE- Number of TB treatment " defaulters and lost to follow-up	201305	Morifi HC	default	default	0	bmokotjomela	2018-03-13T06:52:08.411+0000		FALSE	Mohale's Hoek
RE- number of TB treatments with "treatment failure"	201305	Morifi HC	default	default	0	bmokotjomela	2018-03-13T06:52:08.961+0000		FALSE	Mohale's Hoek
RE- Number of TB treatments with "Death" as an outcome	201305	Morifi HC	default	default	0	bmokotjomela	2018-03-13T06:52:09.444+0000		FALSE	Mohale's Hoek
RE- Number of HIV exposed infants (infected mothers)	201306	Morifi HC	default	default	1	bmokotjomela	2018-03-13T06:52:37.068+0000		FALSE	Mohale's Hoek
RE- Number of HIV exposed infants ?Transferred Out?	201306	Morifi HC	default	default	0	bmokotjomela	2018-03-13T06:52:38.595+0000		FALSE	Mohale's Hoek
RE- Number of HIV positive infants (at 6 weeks)	201306	Morifi HC	default	default	0	bmokotjomela	2018-03-13T06:52:39.020+0000		FALSE	Mohale's Hoek
RE- Number of HIV positive infants (at 14 weeks)	201306	Morifi HC	default	default	0	bmokotjomela	2018-03-13T06:52:43.483+0000		FALSE	Mohale's Hoek
RE- Number of HIV positive infants at 9 months	201306	Morifi HC	default	default	0	bmokotjomela	2018-03-13T06:52:47.560+0000		FALSE	Mohale's Hoek
RE- Number of HIV positive infants at 18 months	201306	Morifi HC	default	default	0	bmokotjomela	2018-03-13T06:52:48.721+0000		FALSE	Mohale's Hoek
RE- Number of HIV negative infants at 18 months	201306	Morifi HC	default	default	1	bmokotjomela	2018-03-13T06:52:50.218+0000		FALSE	Mohale's Hoek
RE- Number of HIV positive patients newly put on ART (including transfer-in and excluding transfer out)	201306	Morifi HC	default	default	5	bmokotjomela	2018-03-13T06:52:56.567+0000		FALSE	Mohale's Hoek
RE- Number of adults and children who are still active at 12 months Include 89D & 4 v/yr	201306	Morifi HC	default	default	6	bmokotjomela	2018-03-13T06:52:58.687+0000		FALSE	Mohale's Hoek
RE- Number of HIV positive patients died	201306	Morifi HC	default	default	0	bmokotjomela	2018-03-13T06:53:02.627+0000		FALSE	Mohale's Hoek
RE- Number of Transfer In's post 12 months	201306	Morifi HC	default	default	1	bmokotjomela	2018-03-13T06:53:03.903+0000		FALSE	Mohale's Hoek
RE- Total number of new enrolled TB cases in a month	201306	Morifi HC	default	default	0	bmokotjomela	2018-03-13T06:53:07.834+0000		FALSE	Mohale's Hoek
RE- Total Number of smear positive TB cases registered in the same period	201306	Morifi HC	default	default	0	bmokotjomela	2018-03-13T06:53:08.687+0000		FALSE	Mohale's Hoek
RE- Number of TB treatments "transfer out"	201306	Morifi HC	default	default	0	bmokotjomela	2018-03-13T06:53:09.488+0000		FALSE	Mohale's Hoek
RE- Number of TB treatments "completed"	201306	Morifi HC	default	default	0	bmokotjomela	2018-03-13T06:53:10.645+0000		FALSE	Mohale's Hoek
RE- number of TB treatments with "treatment failure"	201306	Morifi HC	default	default	0	bmokotjomela	2018-03-13T06:53:11.145+0000		FALSE	Mohale's Hoek
RE- Number of TB treatments with missing outcomes	201306	Morifi HC	default	default	0	bmokotjomela	2018-03-13T06:53:11.905+0000		FALSE	Mohale's Hoek
RE- Comments (Relebohile)	201307	Morifi HC	default	default	.	bmokotjomela	2018-03-13T06:53:27.229+0000		FALSE	Mohale's Hoek
RE- Comments (Matsili)	201307	Morifi HC	default	default	.	bmokotjomela	2018-03-13T06:53:30.305+0000		FALSE	Mohale's Hoek
RE- Number of ART transfer in's	201307	Morifi HC	default	default	2	bmokotjomela	2018-03-13T07:11:37.859+0000		FALSE	Mohale's Hoek
RE- Number of adults and children who are still active at 12 months Include 89D & 4 v/yr	201307	Morifi HC	default	default	8	bmokotjomela	2018-03-13T07:11:38.030+0000		FALSE	Mohale's Hoek
RE- Total # OPD visits (new+ old)	201307	Morifi HC	default	default	682	bmokotjomela	2018-03-13T07:12:05.777+0000		FALSE	Mohale's Hoek
RE- # of HIV/TB patients accompanied to facility	201307	Morifi HC	default	default	-99	bmokotjomela	2018-03-13T07:12:11.160+0000		FALSE	Mohale's Hoek
RE- # of MMRP (ANC and PNC) clients accompanied to facility	201307	Morifi HC	default	default	-99	bmokotjomela	2018-03-13T07:12:13.231+0000		FALSE	Mohale's Hoek
RE- # of home deliveries	201307	Morifi HC	default	default	-99	bmokotjomela	2018-03-13T07:12:14.367+0000		FALSE	Mohale's Hoek
RE- Number of VHW meetings held per month	201307	Morifi HC	default	default	-99	bmokotjomela	2018-03-13T07:12:59.805+0000		FALSE	Mohale's Hoek
RE- Number of new family planning acceptors	201307	Morifi HC	default	default	4	bmokotjomela	2018-03-13T07:13:07.451+0000		FALSE	Mohale's Hoek
RE- Number of supervision visits per month	201307	Morifi HC	default	default	-99	bmokotjomela	2018-03-13T07:13:20.028+0000		FALSE	Mohale's Hoek
RE- Number of women attending first ANC visit at this facility	201308	Morifi HC	default	default	5	bmokotjomela	2018-03-13T07:13:46.462+0000		FALSE	Mohale's Hoek
RE- Number of maternal deaths during delivery in a month	201310	Morifi HC	default	default	0	bmokotjomela	2018-03-13T07:18:37.004+0000		FALSE	Mohale's Hoek
RE- Total number of institutional still births	201310	Morifi HC	default	default	0	bmokotjomela	2018-03-13T07:18:37.342+0000		FALSE	Mohale's Hoek
RE- Number of deaths of newborn in a month before discharge	201310	Morifi HC	default	default	0	bmokotjomela	2018-03-13T07:18:37.704+0000		FALSE	Mohale's Hoek
RE- Number of overall PNC visit attendance (per month)	201310	Morifi HC	default	default	-99	bmokotjomela	2018-03-13T07:18:44.291+0000		FALSE	Mohale's Hoek
RE- Number of children fully immunized at 1 year	201310	Morifi HC	default	default	9	bmokotjomela	2018-03-13T07:18:49.553+0000		FALSE	Mohale's Hoek
RE- Number of HIV negative infants at 9 months	201310	Morifi HC	default	default	1	bmokotjomela	2018-03-13T07:18:58.446+0000		FALSE	Mohale's Hoek
RE- Number of HIV negative infants at 18 months	201310	Morifi HC	default	default	1	bmokotjomela	2018-03-13T07:18:59.167+0000		FALSE	Mohale's Hoek
RE- Number of overall PNC visit attendance (per month)	201401	Morifi HC	default	default	-99	bmokotjomela	2018-03-13T07:28:34.649+0000		FALSE	Mohale's Hoek
RE- Number of deaths of children under 1 this month	201401	Morifi HC	default	default	0	bmokotjomela	2018-03-13T07:28:38.508+0000		FALSE	Mohale's Hoek
RE- Number of children fully immunized at 1 year	201401	Morifi HC	default	default	2	bmokotjomela	2018-03-13T07:28:39.478+0000		FALSE	Mohale's Hoek
RE- Number of HIV exposed infants ?Transferred In?	201401	Morifi HC	default	default	0	bmokotjomela	2018-03-13T07:28:41.778+0000		FALSE	Mohale's Hoek
RE- Number of HIV exposed infants ?Transferred Out?	201401	Morifi HC	default	default	1	bmokotjomela	2018-03-13T07:28:42.878+0000		FALSE	Mohale's Hoek
RE- Number of HIV negative infants at 6 weeks	201401	Morifi HC	default	default	2	bmokotjomela	2018-03-13T07:28:44.091+0000		FALSE	Mohale's Hoek
RE- Number of HIV negative infants at 14 weeks	201401	Morifi HC	default	default	0	bmokotjomela	2018-03-13T07:28:45.635+0000		FALSE	Mohale's Hoek
RE- Number of HIV negative infants at 9 months	201401	Morifi HC	default	default	2	bmokotjomela	2018-03-13T07:28:46.813+0000		FALSE	Mohale's Hoek
RE- Number of HIV negative infants at 18 months	201401	Morifi HC	default	default	1	bmokotjomela	2018-03-13T07:28:48.450+0000		FALSE	Mohale's Hoek
RE- Number of HIV positive infants (at 14 weeks)	201402	Morifi HC	default	default	0	bmokotjomela	2018-03-13T07:33:11.890+0000		FALSE	Mohale's Hoek
RE- Number of HIV negative infants at 14 weeks	201402	Morifi HC	default	default	0	bmokotjomela	2018-03-13T07:33:12.308+0000		FALSE	Mohale's Hoek
RE- Number of HIV positive infants at 9 months	201402	Morifi HC	default	default	0	bmokotjomela	2018-03-13T07:33:13.276+0000		FALSE	Mohale's Hoek
RE- Total # OPD visits (new+ old)	201407	Morifi HC	default	default	687	bmokotjomela	2018-03-13T07:46:49.180+0000		FALSE	Mohale's Hoek
RE- # of HIV/TB patients accompanied to facility	201407	Morifi HC	default	default	-99	bmokotjomela	2018-03-13T07:46:52.820+0000		FALSE	Mohale's Hoek
RE- # of home deliveries	201407	Morifi HC	default	default	-99	bmokotjomela	2018-03-13T07:46:54.876+0000		FALSE	Mohale's Hoek
RE- # of pregnant women admitted to shelters	201407	Morifi HC	default	default	-99	bmokotjomela	2018-03-13T07:47:01.648+0000		FALSE	Mohale's Hoek
RE- Number of supervision visits per month	201407	Morifi HC	default	default	-99	bmokotjomela	2018-03-13T07:47:13.926+0000		FALSE	Mohale's Hoek
RE- Comments (Relebohile)	201408	Morifi HC	default	default	.	bmokotjomela	2018-03-13T07:47:30.124+0000		FALSE	Mohale's Hoek
RE- Comments (Bolaoane)	201408	Morifi HC	default	default	.	bmokotjomela	2018-03-13T07:47:31.962+0000		FALSE	Mohale's Hoek
RE- Comments	201408	Morifi HC	default	default	.	bmokotjomela	2018-03-13T07:47:34.477+0000		FALSE	Mohale's Hoek
RE- Total live births in the facility	201408	Morifi HC	default	default	0	bmokotjomela	2018-03-13T07:47:53.584+0000		FALSE	Mohale's Hoek
RE- Total number of institutional still births	201408	Morifi HC	default	default	0	bmokotjomela	2018-03-13T07:47:54.256+0000		FALSE	Mohale's Hoek
RE- Total number of women referred for emergency care to higher level facility during pregnancy and labor	201408	Morifi HC	default	default	1	bmokotjomela	2018-03-13T07:48:01.436+0000		FALSE	Mohale's Hoek
RE- Number of deaths of children 28 days and under	201408	Morifi HC	default	default	0	bmokotjomela	2018-03-13T07:48:13.355+0000		FALSE	Mohale's Hoek
RE- Number of deaths of children under 5 this month	201408	Morifi HC	default	default	0	bmokotjomela	2018-03-13T07:48:13.852+0000		FALSE	Mohale's Hoek
RE- Number of HIV exposed infants (infected mothers)	201408	Morifi HC	default	default	3	bmokotjomela	2018-03-13T07:48:15.555+0000		FALSE	Mohale's Hoek
RE- Number of HIV exposed infants ?Transferred Out?	201408	Morifi HC	default	default	0	bmokotjomela	2018-03-13T07:48:16.960+0000		FALSE	Mohale's Hoek
RE- Number of HIV negative infants at 6 weeks	201408	Morifi HC	default	default	1	bmokotjomela	2018-03-13T07:48:19.090+0000		FALSE	Mohale's Hoek
RE- Number of HIV negative infants at 14 weeks	201408	Morifi HC	default	default	0	bmokotjomela	2018-03-13T07:48:20.624+0000		FALSE	Mohale's Hoek
RE- Number of HIV positive infants at 9 months	201408	Morifi HC	default	default	0	bmokotjomela	2018-03-13T07:48:21.071+0000		FALSE	Mohale's Hoek
RE- Number of HIV negative infants at 9 months	201408	Morifi HC	default	default	2	bmokotjomela	2018-03-13T07:48:22.099+0000		FALSE	Mohale's Hoek
RE- Number of HIV positive infants at 18 months	201408	Morifi HC	default	default	0	bmokotjomela	2018-03-13T07:48:22.536+0000		FALSE	Mohale's Hoek
RE- Number of HIV negative infants at 18 months	201408	Morifi HC	default	default	1	bmokotjomela	2018-03-13T07:48:23.010+0000		FALSE	Mohale's Hoek
RE- Number of children fully immunized at 1 year (outreach)	201408	Morifi HC	default	default	-99	bmokotjomela	2018-03-13T07:48:24.960+0000		FALSE	Mohale's Hoek
RE- Number of people tested for HIV	201408	Morifi HC	default	default	86	bmokotjomela	2018-03-13T07:48:29.774+0000		FALSE	Mohale's Hoek
RE- Number of people who tested positive for HIV	201408	Morifi HC	default	default	5	bmokotjomela	2018-03-13T07:48:31.534+0000		FALSE	Mohale's Hoek
RE- Number of HIV positive patients died	201408	Morifi HC	default	default	0	bmokotjomela	2018-03-13T07:48:42.159+0000		FALSE	Mohale's Hoek
RE- Number of Transfer In's post 12 months	201408	Morifi HC	default	default	0	bmokotjomela	2018-03-13T07:48:43.307+0000		FALSE	Mohale's Hoek
RE- Total number of new enrolled TB cases in a month	201408	Morifi HC	default	default	1	bmokotjomela	2018-03-13T07:48:52.167+0000		FALSE	Mohale's Hoek
RE- Total Number of smear positive TB cases registered in the same period	201408	Morifi HC	default	default	0	bmokotjomela	2018-03-13T07:48:53.494+0000		FALSE	Mohale's Hoek
RE- Number of women attending the fourth ANC visit this month	201408	Morifi HC	default	default	2	bmokotjomela	2018-03-13T07:52:50.310+0000		FALSE	Mohale's Hoek
RE- Number of antenatal clinic attendees tested for HIV infection	201408	Morifi HC	default	default	4	bmokotjomela	2018-03-13T07:52:54.198+0000		FALSE	Mohale's Hoek
RE- Number of adults and children who are still active at 12 months Include 89D & 4 v/yr	201408	Morifi HC	default	default	7	bmokotjomela	2018-03-13T07:53:38.876+0000		FALSE	Mohale's Hoek
RE- Number of TB treatments with missing outcomes	201305	Morifi HC	default	default	0	bmokotjomela	2018-03-13T06:52:09.986+0000		FALSE	Mohale's Hoek
RE- Comments (Relebohile)	201306	Morifi HC	default	default	.	bmokotjomela	2018-03-13T06:52:23.680+0000		FALSE	Mohale's Hoek
RE- Comments (Matsili)	201306	Morifi HC	default	default	.	bmokotjomela	2018-03-13T06:52:27.655+0000		FALSE	Mohale's Hoek
RE- Comments	201306	Morifi HC	default	default	.	bmokotjomela	2018-03-13T06:52:32.518+0000		FALSE	Mohale's Hoek
RE- Number of HIV exposed infants ?Transferred In?	201306	Morifi HC	default	default	0	bmokotjomela	2018-03-13T06:52:38.115+0000		FALSE	Mohale's Hoek
RE- Number of HIV negative infants at 6 weeks	201306	Morifi HC	default	default	1	bmokotjomela	2018-03-13T06:52:42.211+0000		FALSE	Mohale's Hoek
RE- Number of HIV negative infants at 14 weeks	201306	Morifi HC	default	default	0	bmokotjomela	2018-03-13T06:52:43.995+0000		FALSE	Mohale's Hoek
RE- Number of HIV negative infants at 9 months	201306	Morifi HC	default	default	1	bmokotjomela	2018-03-13T06:52:48.313+0000		FALSE	Mohale's Hoek
RE- Number of ART transfer in's	201306	Morifi HC	default	default	3	bmokotjomela	2018-03-13T06:52:58.133+0000		FALSE	Mohale's Hoek
RE- Number of HIV positive patients Lost to follow-up including transfer-ins and excluding transfer outs	201306	Morifi HC	default	default	1	bmokotjomela	2018-03-13T06:53:00.179+0000		FALSE	Mohale's Hoek
RE- Number of Transfer Out's prior to 12 months	201306	Morifi HC	default	default	0	bmokotjomela	2018-03-13T06:53:03.377+0000		FALSE	Mohale's Hoek
RE- Total number of TB Transfer In's	201306	Morifi HC	default	default	0	bmokotjomela	2018-03-13T06:53:08.320+0000		FALSE	Mohale's Hoek
RE- Number of patients diagnosed with genexpert	201306	Morifi HC	default	default	0	bmokotjomela	2018-03-13T06:53:09.430+0000		FALSE	Mohale's Hoek
RE- Number of new TB cases "cured"	201306	Morifi HC	default	default	0	bmokotjomela	2018-03-13T06:53:09.999+0000		FALSE	Mohale's Hoek
RE- Number of TB treatment " defaulters and lost to follow-up	201306	Morifi HC	default	default	0	bmokotjomela	2018-03-13T06:53:10.738+0000		FALSE	Mohale's Hoek
RE- Number of TB treatments with "Death" as an outcome	201306	Morifi HC	default	default	0	bmokotjomela	2018-03-13T06:53:11.495+0000		FALSE	Mohale's Hoek
RE- Comments (Bolaoane)	201307	Morifi HC	default	default	.	bmokotjomela	2018-03-13T06:53:28.799+0000		FALSE	Mohale's Hoek
RE- Comments	201307	Morifi HC	default	default	.	bmokotjomela	2018-03-13T06:53:31.341+0000		FALSE	Mohale's Hoek
RE- Number of antenatal clinic attendees whose HIV test are positive	201307	Morifi HC	default	default	0	bmokotjomela	2018-03-13T07:10:42.512+0000		FALSE	Mohale's Hoek
RE- Number of maternal deaths in a month during pregnancy	201307	Morifi HC	default	default	0	bmokotjomela	2018-03-13T07:10:43.130+0000		FALSE	Mohale's Hoek
RE- Total number of institutional deliveries	201307	Morifi HC	default	default	0	bmokotjomela	2018-03-13T07:10:49.285+0000		FALSE	Mohale's Hoek
RE- Total live births in the facility	201307	Morifi HC	default	default	0	bmokotjomela	2018-03-13T07:10:49.485+0000		FALSE	Mohale's Hoek
RE- Total number of institutional still births	201307	Morifi HC	default	default	0	bmokotjomela	2018-03-13T07:10:49.978+0000		FALSE	Mohale's Hoek
RE- Number of deaths of newborn in a month before discharge	201307	Morifi HC	default	default	0	bmokotjomela	2018-03-13T07:10:49.985+0000		FALSE	Mohale's Hoek
RE- Total number of women referred for emergency care to higher level facility during pregnancy and labor	201307	Morifi HC	default	default	-99	bmokotjomela	2018-03-13T07:10:53.670+0000		FALSE	Mohale's Hoek
RE- Number of overall PNC visit attendance (per month)	201307	Morifi HC	default	default	-99	bmokotjomela	2018-03-13T07:10:56.176+0000		FALSE	Mohale's Hoek
RE- Number of deaths of children 28 days and under	201307	Morifi HC	default	default	0	bmokotjomela	2018-03-13T07:10:59.902+0000		FALSE	Mohale's Hoek
RE- Number of children fully immunized at 1 year	201307	Morifi HC	default	default	1	bmokotjomela	2018-03-13T07:11:03.152+0000		FALSE	Mohale's Hoek
RE- Number of HIV exposed infants (infected mothers)	201307	Morifi HC	default	default	1	bmokotjomela	2018-03-13T07:11:05.602+0000		FALSE	Mohale's Hoek
RE- Number of HIV exposed infants ?Transferred Out?	201307	Morifi HC	default	default	0	bmokotjomela	2018-03-13T07:11:06.761+0000		FALSE	Mohale's Hoek
RE- Number of HIV negative infants at 6 weeks	201307	Morifi HC	default	default	1	bmokotjomela	2018-03-13T07:11:08.788+0000		FALSE	Mohale's Hoek
RE- Number of HIV negative infants at 14 weeks	201307	Morifi HC	default	default	0	bmokotjomela	2018-03-13T07:11:09.710+0000		FALSE	Mohale's Hoek
RE- Number of HIV negative infants at 9 months	201307	Morifi HC	default	default	1	bmokotjomela	2018-03-13T07:11:10.768+0000		FALSE	Mohale's Hoek
RE- Number of HIV positive infants at 18 months	201307	Morifi HC	default	default	0	bmokotjomela	2018-03-13T07:11:11.228+0000		FALSE	Mohale's Hoek
RE- Number of HIV negative infants at 18 months	201307	Morifi HC	default	default	1	bmokotjomela	2018-03-13T07:11:11.761+0000		FALSE	Mohale's Hoek
RE- Number of people who tested positive for HIV	201307	Morifi HC	default	default	5	bmokotjomela	2018-03-13T07:11:29.169+0000		FALSE	Mohale's Hoek
RE- Number of antenatal clinic attendees tested for HIV infection	201308	Morifi HC	default	default	6	bmokotjomela	2018-03-13T07:13:48.894+0000		FALSE	Mohale's Hoek
RE- Number of maternal deaths in a month during pregnancy	201308	Morifi HC	default	default	0	bmokotjomela	2018-03-13T07:13:49.709+0000		FALSE	Mohale's Hoek
RE- Total live births in the facility	201308	Morifi HC	default	default	0	bmokotjomela	2018-03-13T07:13:55.928+0000		FALSE	Mohale's Hoek
RE- Number of maternal deaths during delivery in a month	201308	Morifi HC	default	default	0	bmokotjomela	2018-03-13T07:13:56.136+0000		FALSE	Mohale's Hoek
RE- Number of overall PNC visit attendance (per month)	201308	Morifi HC	default	default	-99	bmokotjomela	2018-03-13T07:14:04.335+0000		FALSE	Mohale's Hoek
RE- Number of deaths of children 28 days and under	201308	Morifi HC	default	default	0	bmokotjomela	2018-03-13T07:14:07.577+0000		FALSE	Mohale's Hoek
RE- Number of deaths of children under 5 this month	201308	Morifi HC	default	default	0	bmokotjomela	2018-03-13T07:14:08.898+0000		FALSE	Mohale's Hoek
RE- Number of HIV negative infants at 18 months	201308	Morifi HC	default	default	2	bmokotjomela	2018-03-13T07:14:57.081+0000		FALSE	Mohale's Hoek
RE- Number of children fully immunized at 1 year (outreach)	201308	Morifi HC	default	default	-99	bmokotjomela	2018-03-13T07:14:58.893+0000		FALSE	Mohale's Hoek
RE- Number of people tested for HIV	201308	Morifi HC	default	default	21	bmokotjomela	2018-03-13T07:15:07.692+0000		FALSE	Mohale's Hoek
RE- Number of ART transfer in's	201308	Morifi HC	default	default	4	bmokotjomela	2018-03-13T07:15:17.951+0000		FALSE	Mohale's Hoek
RE- Number of adults and children who are still active at 12 months Include 89D & 4 v/yr	201308	Morifi HC	default	default	8	bmokotjomela	2018-03-13T07:15:19.780+0000		FALSE	Mohale's Hoek
RE- Number of HIV positive patients Lost to follow-up including transfer-ins and excluding transfer outs	201308	Morifi HC	default	default	1	bmokotjomela	2018-03-13T07:15:20.364+0000		FALSE	Mohale's Hoek
RE- Number of HIV positive patients died	201308	Morifi HC	default	default	0	bmokotjomela	2018-03-13T07:15:22.313+0000		FALSE	Mohale's Hoek
RE- Number of new family planning acceptors	201308	Morifi HC	default	default	11	bmokotjomela	2018-03-13T07:16:05.549+0000		FALSE	Mohale's Hoek
RE- Number of supervision visits per month	201308	Morifi HC	default	default	-99	bmokotjomela	2018-03-13T07:16:10.521+0000		FALSE	Mohale's Hoek
RE- Comments (Bolaoane)	201309	Morifi HC	default	default	.	bmokotjomela	2018-03-13T07:16:34.297+0000		FALSE	Mohale's Hoek
RE- Comments (Matsili)	201309	Morifi HC	default	default	.	bmokotjomela	2018-03-13T07:16:35.960+0000		FALSE	Mohale's Hoek
RE- Comments	201309	Morifi HC	default	default	.	bmokotjomela	2018-03-13T07:16:36.802+0000		FALSE	Mohale's Hoek
RE- Number of women attending first ANC visit at this facility	201309	Morifi HC	default	default	3	bmokotjomela	2018-03-13T07:16:41.144+0000		FALSE	Mohale's Hoek
RE- Number of antenatal clinic attendees tested for HIV infection	201309	Morifi HC	default	default	2	bmokotjomela	2018-03-13T07:16:43.619+0000		FALSE	Mohale's Hoek
RE- Number of antenatal clinic attendees whose HIV test are positive	201309	Morifi HC	default	default	0	bmokotjomela	2018-03-13T07:16:44.534+0000		FALSE	Mohale's Hoek
RE- Total live births in the facility	201309	Morifi HC	default	default	0	bmokotjomela	2018-03-13T07:16:48.892+0000		FALSE	Mohale's Hoek
RE- Total number of institutional still births	201309	Morifi HC	default	default	0	bmokotjomela	2018-03-13T07:16:49.616+0000		FALSE	Mohale's Hoek
RE- Number of deaths of children 28 days and under	201309	Morifi HC	default	default	0	bmokotjomela	2018-03-13T07:16:59.052+0000		FALSE	Mohale's Hoek
RE- Number of deaths of children under 5 this month	201309	Morifi HC	default	default	0	bmokotjomela	2018-03-13T07:17:00.501+0000		FALSE	Mohale's Hoek
RE- Number of HIV exposed infants ?Transferred In?	201309	Morifi HC	default	default	0	bmokotjomela	2018-03-13T07:17:02.512+0000		FALSE	Mohale's Hoek
RE- Number of HIV negative infants at 6 weeks	201309	Morifi HC	default	default	0	bmokotjomela	2018-03-13T07:17:03.565+0000		FALSE	Mohale's Hoek
RE- Number of HIV negative infants at 14 weeks	201309	Morifi HC	default	default	0	bmokotjomela	2018-03-13T07:17:04.195+0000		FALSE	Mohale's Hoek
RE- Number of HIV negative infants at 9 months	201309	Morifi HC	default	default	0	bmokotjomela	2018-03-13T07:17:04.925+0000		FALSE	Mohale's Hoek
RE- Number of HIV negative infants at 18 months	201309	Morifi HC	default	default	0	bmokotjomela	2018-03-13T07:17:06.367+0000		FALSE	Mohale's Hoek
RE- Number of people tested for HIV	201309	Morifi HC	default	default	10	bmokotjomela	2018-03-13T07:17:15.423+0000		FALSE	Mohale's Hoek
RE- Number of people who tested positive for HIV	201309	Morifi HC	default	default	4	bmokotjomela	2018-03-13T07:17:15.833+0000		FALSE	Mohale's Hoek
RE- Number of HIV positive patients newly put on ART (including transfer-in and excluding transfer out)	201309	Morifi HC	default	default	4	bmokotjomela	2018-03-13T07:17:20.324+0000		FALSE	Mohale's Hoek
RE- Number of ART transfer in's	201309	Morifi HC	default	default	0	bmokotjomela	2018-03-13T07:17:21.001+0000		FALSE	Mohale's Hoek
RE- Number of HIV positive patients Lost to follow-up including transfer-ins and excluding transfer outs	201309	Morifi HC	default	default	1	bmokotjomela	2018-03-13T07:17:22.909+0000		FALSE	Mohale's Hoek
RE- Number of Transfer In's post 12 months	201309	Morifi HC	default	default	0	bmokotjomela	2018-03-13T07:17:24.999+0000		FALSE	Mohale's Hoek
RE- Total number of TB Transfer In's	201309	Morifi HC	default	default	0	bmokotjomela	2018-03-13T07:17:37.014+0000		FALSE	Mohale's Hoek
RE- Number of patients diagnosed with genexpert	201309	Morifi HC	default	default	0	bmokotjomela	2018-03-13T07:17:38.363+0000		FALSE	Mohale's Hoek
RE- Number of new TB cases "cured"	201309	Morifi HC	default	default	1	bmokotjomela	2018-03-13T07:17:39.399+0000		FALSE	Mohale's Hoek
RE- Number of TB treatments "completed"	201309	Morifi HC	default	default	2	bmokotjomela	2018-03-13T07:17:40.222+0000		FALSE	Mohale's Hoek
RE- Number of TB treatment " defaulters and lost to follow-up	201309	Morifi HC	default	default	0	bmokotjomela	2018-03-13T07:17:41.059+0000		FALSE	Mohale's Hoek
RE- Number of TB treatments with missing outcomes	201309	Morifi HC	default	default	0	bmokotjomela	2018-03-13T07:17:42.535+0000		FALSE	Mohale's Hoek
RE- Total # OPD visits (new+ old)	201309	Morifi HC	default	default	644	bmokotjomela	2018-03-13T07:17:51.206+0000		FALSE	Mohale's Hoek
RE- # of MMRP (ANC and PNC) clients accompanied to facility	201309	Morifi HC	default	default	-99	bmokotjomela	2018-03-13T07:17:54.858+0000		FALSE	Mohale's Hoek
RE- Total number of institutional still births	201308	Morifi HC	default	default	0	bmokotjomela	2018-03-13T07:13:56.569+0000		FALSE	Mohale's Hoek
RE- Total number of women referred for emergency care to higher level facility during pregnancy and labor	201308	Morifi HC	default	default	-99	bmokotjomela	2018-03-13T07:14:00.125+0000		FALSE	Mohale's Hoek
RE- Number of deaths of children under 1 this month	201308	Morifi HC	default	default	0	bmokotjomela	2018-03-13T07:14:08.083+0000		FALSE	Mohale's Hoek
RE- Number of children fully immunized at 1 year	201308	Morifi HC	default	default	2	bmokotjomela	2018-03-13T07:14:09.899+0000		FALSE	Mohale's Hoek
RE- Number of HIV exposed infants (infected mothers)	201308	Morifi HC	default	default	4	bmokotjomela	2018-03-13T07:14:11.107+0000		FALSE	Mohale's Hoek
RE- Number of HIV exposed infants ?Transferred In?	201308	Morifi HC	default	default	1	bmokotjomela	2018-03-13T07:14:11.910+0000		FALSE	Mohale's Hoek
RE- Number of HIV exposed infants ?Transferred Out?	201308	Morifi HC	default	default	1	bmokotjomela	2018-03-13T07:14:12.421+0000		FALSE	Mohale's Hoek
RE- Number of HIV positive infants (at 14 weeks)	201308	Morifi HC	default	default	0	bmokotjomela	2018-03-13T07:14:15.281+0000		FALSE	Mohale's Hoek
RE- Number of HIV negative infants at 14 weeks	201308	Morifi HC	default	default	0	bmokotjomela	2018-03-13T07:14:15.668+0000		FALSE	Mohale's Hoek
RE- Number of HIV positive infants (at 6 weeks)	201308	Morifi HC	default	default	0	bmokotjomela	2018-03-13T07:14:41.822+0000		FALSE	Mohale's Hoek
RE- Number of HIV negative infants at 6 weeks	201308	Morifi HC	default	default	4	bmokotjomela	2018-03-13T07:14:45.160+0000		FALSE	Mohale's Hoek
RE- Number of HIV positive infants at 9 months	201308	Morifi HC	default	default	0	bmokotjomela	2018-03-13T07:14:47.562+0000		FALSE	Mohale's Hoek
RE- Number of HIV negative infants at 9 months	201308	Morifi HC	default	default	3	bmokotjomela	2018-03-13T07:14:51.181+0000		FALSE	Mohale's Hoek
RE- Number of HIV positive infants at 18 months	201308	Morifi HC	default	default	0	bmokotjomela	2018-03-13T07:14:54.021+0000		FALSE	Mohale's Hoek
RE- Number of people who tested positive for HIV	201308	Morifi HC	default	default	2	bmokotjomela	2018-03-13T07:15:08.200+0000		FALSE	Mohale's Hoek
RE- Number of HIV positive patients newly put on ART (including transfer-in and excluding transfer out)	201308	Morifi HC	default	default	5	bmokotjomela	2018-03-13T07:15:16.759+0000		FALSE	Mohale's Hoek
RE- Total number of TB Transfer In's	201308	Morifi HC	default	default	0	bmokotjomela	2018-03-13T07:15:34.087+0000		FALSE	Mohale's Hoek
RE- Total Number of smear positive TB cases registered in the same period	201308	Morifi HC	default	default	2	bmokotjomela	2018-03-13T07:15:35.154+0000		FALSE	Mohale's Hoek
RE- Number of patients diagnosed with genexpert	201308	Morifi HC	default	default	0	bmokotjomela	2018-03-13T07:15:36.346+0000		FALSE	Mohale's Hoek
RE- Number of TB treatments "transfer out"	201308	Morifi HC	default	default	0	bmokotjomela	2018-03-13T07:15:36.900+0000		FALSE	Mohale's Hoek
RE- Number of new TB cases "cured"	201308	Morifi HC	default	default	2	bmokotjomela	2018-03-13T07:15:38.200+0000		FALSE	Mohale's Hoek
RE- Number of TB treatment " defaulters and lost to follow-up	201308	Morifi HC	default	default	0	bmokotjomela	2018-03-13T07:15:40.465+0000		FALSE	Mohale's Hoek
RE- Number of TB treatments with "Death" as an outcome	201308	Morifi HC	default	default	0	bmokotjomela	2018-03-13T07:15:41.615+0000		FALSE	Mohale's Hoek
RE- # of home deliveries	201308	Morifi HC	default	default	-99	bmokotjomela	2018-03-13T07:15:54.663+0000		FALSE	Mohale's Hoek
RE- # of pregnant women admitted to shelters	201308	Morifi HC	default	default	-99	bmokotjomela	2018-03-13T07:16:00.892+0000		FALSE	Mohale's Hoek
RE- Number of children fully immunized at 1 year (outreach)	201310	Morifi HC	default	default	-99	bmokotjomela	2018-03-13T07:19:00.475+0000		FALSE	Mohale's Hoek
RE- Number of people tested for HIV	201310	Morifi HC	default	default	33	bmokotjomela	2018-03-13T07:19:08.774+0000		FALSE	Mohale's Hoek
RE- Number of HIV positive patients newly put on ART (including transfer-in and excluding transfer out)	201310	Morifi HC	default	default	5	bmokotjomela	2018-03-13T07:19:14.072+0000		FALSE	Mohale's Hoek
RE- Number of adults and children who are still active at 12 months Include 89D & 4 v/yr	201310	Morifi HC	default	default	6	bmokotjomela	2018-03-13T07:19:17.155+0000		FALSE	Mohale's Hoek
RE- Number of HIV positive patients Lost to follow-up including transfer-ins and excluding transfer outs	201310	Morifi HC	default	default	0	bmokotjomela	2018-03-13T07:19:20.099+0000		FALSE	Mohale's Hoek
RE- Number of Transfer Out's prior to 12 months	201310	Morifi HC	default	default	0	bmokotjomela	2018-03-13T07:19:21.079+0000		FALSE	Mohale's Hoek
RE- Number of deaths of children under 1 this month	201311	Morifi HC	default	default	0	bmokotjomela	2018-03-13T07:20:49.385+0000		FALSE	Mohale's Hoek
RE- Number of children fully immunized at 1 year	201311	Morifi HC	default	default	3	bmokotjomela	2018-03-13T07:20:50.900+0000		FALSE	Mohale's Hoek
RE- Number of HIV positive infants (at 6 weeks)	201311	Morifi HC	default	default	0	bmokotjomela	2018-03-13T07:20:54.283+0000		FALSE	Mohale's Hoek
RE- Number of HIV positive infants (at 14 weeks)	201311	Morifi HC	default	default	0	bmokotjomela	2018-03-13T07:20:54.917+0000		FALSE	Mohale's Hoek
RE- Number of HIV negative infants at 14 weeks	201311	Morifi HC	default	default	0	bmokotjomela	2018-03-13T07:20:55.350+0000		FALSE	Mohale's Hoek
RE- Number of HIV positive infants at 9 months	201311	Morifi HC	default	default	0	bmokotjomela	2018-03-13T07:20:55.649+0000		FALSE	Mohale's Hoek
RE- Number of children fully immunized at 1 year (outreach)	201311	Morifi HC	default	default	-99	bmokotjomela	2018-03-13T07:20:58.516+0000		FALSE	Mohale's Hoek
RE- Number of people tested for HIV	201311	Morifi HC	default	default	49	bmokotjomela	2018-03-13T07:21:05.999+0000		FALSE	Mohale's Hoek
RE- Total number of new enrolled TB cases in a month	201311	Morifi HC	default	default	2	bmokotjomela	2018-03-13T07:21:22.250+0000		FALSE	Mohale's Hoek
RE- Total number of TB Transfer In's	201311	Morifi HC	default	default	0	bmokotjomela	2018-03-13T07:21:22.756+0000		FALSE	Mohale's Hoek
RE- Number of people tested for HIV	201401	Morifi HC	default	default	65	bmokotjomela	2018-03-13T07:28:54.867+0000		FALSE	Mohale's Hoek
RE- Number of ART transfer in's	201401	Morifi HC	default	default	3	bmokotjomela	2018-03-13T07:29:05.167+0000		FALSE	Mohale's Hoek
RE- Number of HIV positive patients Lost to follow-up including transfer-ins and excluding transfer outs	201401	Morifi HC	default	default	1	bmokotjomela	2018-03-13T07:29:06.539+0000		FALSE	Mohale's Hoek
RE- Number of HIV positive patients died	201401	Morifi HC	default	default	0	bmokotjomela	2018-03-13T07:29:07.438+0000		FALSE	Mohale's Hoek
RE- Number of Transfer In's post 12 months	201401	Morifi HC	default	default	1	bmokotjomela	2018-03-13T07:29:22.363+0000		FALSE	Mohale's Hoek
RE- Total number of new enrolled TB cases in a month	201401	Morifi HC	default	default	2	bmokotjomela	2018-03-13T07:29:28.871+0000		FALSE	Mohale's Hoek
RE- Total Number of smear positive TB cases registered in the same period	201401	Morifi HC	default	default	2	bmokotjomela	2018-03-13T07:29:30.437+0000		FALSE	Mohale's Hoek
RE- Number of patients diagnosed with genexpert	201401	Morifi HC	default	default	0	bmokotjomela	2018-03-13T07:29:31.732+0000		FALSE	Mohale's Hoek
RE- Number of new TB cases "cured"	201401	Morifi HC	default	default	0	bmokotjomela	2018-03-13T07:29:32.595+0000		FALSE	Mohale's Hoek
RE- Number of TB treatment " defaulters and lost to follow-up	201401	Morifi HC	default	default	0	bmokotjomela	2018-03-13T07:29:34.758+0000		FALSE	Mohale's Hoek
RE- Number of TB treatments with "Death" as an outcome	201401	Morifi HC	default	default	0	bmokotjomela	2018-03-13T07:29:35.584+0000		FALSE	Mohale's Hoek
RE- Total # OPD visits (new+ old)	201401	Morifi HC	default	default	791	bmokotjomela	2018-03-13T07:29:43.452+0000		FALSE	Mohale's Hoek
RE- Number of HIV positive patients newly put on ART (including transfer-in and excluding transfer out)	201311	Morifi HC	default	default	11	bmokotjomela	2018-03-13T07:31:22.787+0000		FALSE	Mohale's Hoek
RE- Number of adults and children who are still active at 12 months Include 89D & 4 v/yr	201311	Morifi HC	default	default	9	bmokotjomela	2018-03-13T07:31:27.306+0000		FALSE	Mohale's Hoek
RE- Number of HIV positive patients died	201311	Morifi HC	default	default	2	bmokotjomela	2018-03-13T07:31:33.525+0000		FALSE	Mohale's Hoek
RE- Number of Transfer In's post 12 months	201311	Morifi HC	default	default	1	bmokotjomela	2018-03-13T07:31:45.405+0000		FALSE	Mohale's Hoek
RE- Number of HIV positive infants (at 6 weeks)	201402	Morifi HC	default	default	0	bmokotjomela	2018-03-13T07:33:11.425+0000		FALSE	Mohale's Hoek
RE- Number of HIV negative infants at 6 weeks	201402	Morifi HC	default	default	3	bmokotjomela	2018-03-13T07:33:11.781+0000		FALSE	Mohale's Hoek
RE- Number of HIV positive patients newly put on ART (including transfer-in and excluding transfer out)	201402	Morifi HC	default	default	7	bmokotjomela	2018-03-13T07:33:41.467+0000		FALSE	Mohale's Hoek
RE- Number of ART transfer in's	201402	Morifi HC	default	default	2	bmokotjomela	2018-03-13T07:33:41.985+0000		FALSE	Mohale's Hoek
RE- Number of HIV positive patients Lost to follow-up including transfer-ins and excluding transfer outs	201402	Morifi HC	default	default	0	bmokotjomela	2018-03-13T07:33:44.357+0000		FALSE	Mohale's Hoek
RE- Number of Transfer Out's prior to 12 months	201402	Morifi HC	default	default	0	bmokotjomela	2018-03-13T07:33:46.109+0000		FALSE	Mohale's Hoek
RE- Total number of TB Transfer In's	201402	Morifi HC	default	default	0	bmokotjomela	2018-03-13T07:33:53.083+0000		FALSE	Mohale's Hoek
RE- Number of patients diagnosed with genexpert	201402	Morifi HC	default	default	0	bmokotjomela	2018-03-13T07:33:54.776+0000		FALSE	Mohale's Hoek
RE- Number of new TB cases "cured"	201402	Morifi HC	default	default	0	bmokotjomela	2018-03-13T07:33:55.629+0000		FALSE	Mohale's Hoek
RE- Number of TB treatments "completed"	201402	Morifi HC	default	default	1	bmokotjomela	2018-03-13T07:33:56.434+0000		FALSE	Mohale's Hoek
RE- Number of TB treatments with "Death" as an outcome	201402	Morifi HC	default	default	0	bmokotjomela	2018-03-13T07:33:59.308+0000		FALSE	Mohale's Hoek
RE- # of MMRP (ANC and PNC) clients accompanied to facility	201402	Morifi HC	default	default	-99	bmokotjomela	2018-03-13T07:35:13.380+0000		FALSE	Mohale's Hoek
RE- # of home deliveries	201402	Morifi HC	default	default	-99	bmokotjomela	2018-03-13T07:35:14.219+0000		FALSE	Mohale's Hoek
RE- Number of VHW meetings held per month	201402	Morifi HC	default	default	-99	bmokotjomela	2018-03-13T07:35:21.464+0000		FALSE	Mohale's Hoek
RE- Total # OPD visits (new+ old)	201308	Morifi HC	default	default	621	bmokotjomela	2018-03-13T07:15:49.874+0000		FALSE	Mohale's Hoek
RE- # of HIV/TB patients accompanied to facility	201308	Morifi HC	default	default	-99	bmokotjomela	2018-03-13T07:15:52.581+0000		FALSE	Mohale's Hoek
RE- # of MMRP (ANC and PNC) clients accompanied to facility	201308	Morifi HC	default	default	-99	bmokotjomela	2018-03-13T07:15:53.376+0000		FALSE	Mohale's Hoek
RE- Number of VHW meetings held per month	201308	Morifi HC	default	default	-99	bmokotjomela	2018-03-13T07:15:57.867+0000		FALSE	Mohale's Hoek
RE- Comments (Relebohile)	201309	Morifi HC	default	default	.	bmokotjomela	2018-03-13T07:16:32.578+0000		FALSE	Mohale's Hoek
RE- Number of women attending the fourth ANC visit this month	201309	Morifi HC	default	default	1	bmokotjomela	2018-03-13T07:16:43.031+0000		FALSE	Mohale's Hoek
RE- Number of maternal deaths in a month during pregnancy	201309	Morifi HC	default	default	0	bmokotjomela	2018-03-13T07:16:45.049+0000		FALSE	Mohale's Hoek
RE- Total number of institutional deliveries	201309	Morifi HC	default	default	0	bmokotjomela	2018-03-13T07:16:48.509+0000		FALSE	Mohale's Hoek
RE- Number of maternal deaths during delivery in a month	201309	Morifi HC	default	default	0	bmokotjomela	2018-03-13T07:16:49.408+0000		FALSE	Mohale's Hoek
RE- Number of deaths of newborn in a month before discharge	201309	Morifi HC	default	default	0	bmokotjomela	2018-03-13T07:16:49.917+0000		FALSE	Mohale's Hoek
RE- Total number of women referred for emergency care to higher level facility during pregnancy and labor	201309	Morifi HC	default	default	-99	bmokotjomela	2018-03-13T07:16:53.651+0000		FALSE	Mohale's Hoek
RE- Number of overall PNC visit attendance (per month)	201309	Morifi HC	default	default	-99	bmokotjomela	2018-03-13T07:16:55.511+0000		FALSE	Mohale's Hoek
RE- Number of deaths of children under 1 this month	201309	Morifi HC	default	default	0	bmokotjomela	2018-03-13T07:17:00.159+0000		FALSE	Mohale's Hoek
RE- Number of children fully immunized at 1 year	201309	Morifi HC	default	default	1	bmokotjomela	2018-03-13T07:17:00.641+0000		FALSE	Mohale's Hoek
RE- Number of HIV exposed infants (infected mothers)	201309	Morifi HC	default	default	0	bmokotjomela	2018-03-13T07:17:02.112+0000		FALSE	Mohale's Hoek
RE- Number of deaths of newborn in a month before discharge	201311	Morifi HC	default	default	0	bmokotjomela	2018-03-13T07:20:39.507+0000		FALSE	Mohale's Hoek
RE- Total number of women referred for emergency care to higher level facility during pregnancy and labor	201311	Morifi HC	default	default	-99	bmokotjomela	2018-03-13T07:20:43.490+0000		FALSE	Mohale's Hoek
RE- Number of overall PNC visit attendance (per month)	201311	Morifi HC	default	default	-99	bmokotjomela	2018-03-13T07:20:45.066+0000		FALSE	Mohale's Hoek
RE- Number of deaths of children 28 days and under	201311	Morifi HC	default	default	0	bmokotjomela	2018-03-13T07:20:48.896+0000		FALSE	Mohale's Hoek
RE- Number of deaths of children 28 days and under	201401	Morifi HC	default	default	0	bmokotjomela	2018-03-13T07:28:38.122+0000		FALSE	Mohale's Hoek
RE- Number of deaths of children under 5 this month	201401	Morifi HC	default	default	0	bmokotjomela	2018-03-13T07:28:38.885+0000		FALSE	Mohale's Hoek
RE- Number of HIV exposed infants (infected mothers)	201401	Morifi HC	default	default	2	bmokotjomela	2018-03-13T07:28:41.348+0000		FALSE	Mohale's Hoek
RE- Number of HIV positive infants (at 6 weeks)	201401	Morifi HC	default	default	0	bmokotjomela	2018-03-13T07:28:43.319+0000		FALSE	Mohale's Hoek
RE- Number of HIV positive infants (at 14 weeks)	201401	Morifi HC	default	default	0	bmokotjomela	2018-03-13T07:28:45.205+0000		FALSE	Mohale's Hoek
RE- Number of HIV positive infants at 9 months	201401	Morifi HC	default	default	0	bmokotjomela	2018-03-13T07:28:46.114+0000		FALSE	Mohale's Hoek
RE- Number of HIV positive infants at 18 months	201401	Morifi HC	default	default	0	bmokotjomela	2018-03-13T07:28:47.236+0000		FALSE	Mohale's Hoek
RE- Number of children fully immunized at 1 year (outreach)	201401	Morifi HC	default	default	-99	bmokotjomela	2018-03-13T07:28:49.951+0000		FALSE	Mohale's Hoek
RE- Number of children fully immunized at 1 year (outreach)	201402	Morifi HC	default	default	-99	bmokotjomela	2018-03-13T07:33:22.398+0000		FALSE	Mohale's Hoek
RE- Number of people tested for HIV	201402	Morifi HC	default	default	59	bmokotjomela	2018-03-13T07:33:33.220+0000		FALSE	Mohale's Hoek
RE- Number of people who tested positive for HIV	201402	Morifi HC	default	default	6	bmokotjomela	2018-03-13T07:33:33.568+0000		FALSE	Mohale's Hoek
RE- Number of adults and children who are still active at 12 months Include 89D & 4 v/yr	201402	Morifi HC	default	default	8	bmokotjomela	2018-03-13T07:33:43.335+0000		FALSE	Mohale's Hoek
RE- Number of HIV positive patients died	201402	Morifi HC	default	default	1	bmokotjomela	2018-03-13T07:33:45.209+0000		FALSE	Mohale's Hoek
RE- Number of Transfer In's post 12 months	201402	Morifi HC	default	default	0	bmokotjomela	2018-03-13T07:33:46.473+0000		FALSE	Mohale's Hoek
RE- Total number of new enrolled TB cases in a month	201402	Morifi HC	default	default	2	bmokotjomela	2018-03-13T07:33:52.169+0000		FALSE	Mohale's Hoek
RE- Total Number of smear positive TB cases registered in the same period	201402	Morifi HC	default	default	1	bmokotjomela	2018-03-13T07:33:53.930+0000		FALSE	Mohale's Hoek
RE- Number of TB treatments "transfer out"	201402	Morifi HC	default	default	0	bmokotjomela	2018-03-13T07:33:55.211+0000		FALSE	Mohale's Hoek
RE- Number of TB treatment " defaulters and lost to follow-up	201402	Morifi HC	default	default	0	bmokotjomela	2018-03-13T07:33:57.199+0000		FALSE	Mohale's Hoek
RE- number of TB treatments with "treatment failure"	201402	Morifi HC	default	default	1	bmokotjomela	2018-03-13T07:33:57.700+0000		FALSE	Mohale's Hoek
RE- Number of TB treatments with missing outcomes	201402	Morifi HC	default	default	0	bmokotjomela	2018-03-13T07:34:00.274+0000		FALSE	Mohale's Hoek
RE- Total # OPD visits (new+ old)	201402	Morifi HC	default	default	649	bmokotjomela	2018-03-13T07:35:11.389+0000		FALSE	Mohale's Hoek
RE- # of HIV/TB patients accompanied to facility	201402	Morifi HC	default	default	-99	bmokotjomela	2018-03-13T07:35:12.490+0000		FALSE	Mohale's Hoek
RE- # of pregnant women admitted to shelters	201402	Morifi HC	default	default	-99	bmokotjomela	2018-03-13T07:35:24.817+0000		FALSE	Mohale's Hoek
RE- Number of new family planning acceptors	201402	Morifi HC	default	default	5	bmokotjomela	2018-03-13T07:35:27.619+0000		FALSE	Mohale's Hoek
RE- Number of supervision visits per month	201402	Morifi HC	default	default	-99	bmokotjomela	2018-03-13T07:35:31.476+0000		FALSE	Mohale's Hoek
RE- Comments (Matsili)	201403	Morifi HC	default	default	.	bmokotjomela	2018-03-13T07:35:44.684+0000		FALSE	Mohale's Hoek
RE- Number of women attending first ANC visit at this facility	201403	Morifi HC	default	default	9	bmokotjomela	2018-03-13T07:36:11.336+0000		FALSE	Mohale's Hoek
RE- Number of antenatal clinic attendees tested for HIV infection	201403	Morifi HC	default	default	7	bmokotjomela	2018-03-13T07:36:13.061+0000		FALSE	Mohale's Hoek
RE- Number of maternal deaths in a month during pregnancy	201403	Morifi HC	default	default	0	bmokotjomela	2018-03-13T07:36:14.004+0000		FALSE	Mohale's Hoek
RE- Total number of institutional deliveries	201403	Morifi HC	default	default	0	bmokotjomela	2018-03-13T07:36:17.865+0000		FALSE	Mohale's Hoek
RE- Number of maternal deaths during delivery in a month	201403	Morifi HC	default	default	0	bmokotjomela	2018-03-13T07:36:18.621+0000		FALSE	Mohale's Hoek
RE- Number of deaths of newborn in a month before discharge	201403	Morifi HC	default	default	0	bmokotjomela	2018-03-13T07:36:19.362+0000		FALSE	Mohale's Hoek
RE- Total number of women referred for emergency care to higher level facility during pregnancy and labor	201403	Morifi HC	default	default	-99	bmokotjomela	2018-03-13T07:36:23.059+0000		FALSE	Mohale's Hoek
RE- Number of deaths of children 28 days and under	201403	Morifi HC	default	default	0	bmokotjomela	2018-03-13T07:36:27.902+0000		FALSE	Mohale's Hoek
RE- Number of deaths of children under 5 this month	201403	Morifi HC	default	default	0	bmokotjomela	2018-03-13T07:36:28.682+0000		FALSE	Mohale's Hoek
RE- Number of HIV exposed infants (infected mothers)	201403	Morifi HC	default	default	3	bmokotjomela	2018-03-13T07:36:30.352+0000		FALSE	Mohale's Hoek
RE- Number of HIV exposed infants ?Transferred In?	201403	Morifi HC	default	default	0	bmokotjomela	2018-03-13T07:36:31.307+0000		FALSE	Mohale's Hoek
RE- Number of HIV exposed infants ?Transferred Out?	201403	Morifi HC	default	default	0	bmokotjomela	2018-03-13T07:36:31.698+0000		FALSE	Mohale's Hoek
RE- Number of HIV positive infants (at 6 weeks)	201403	Morifi HC	default	default	0	bmokotjomela	2018-03-13T07:36:32.119+0000		FALSE	Mohale's Hoek
RE- Number of HIV negative infants at 6 weeks	201403	Morifi HC	default	default	3	bmokotjomela	2018-03-13T07:36:32.640+0000		FALSE	Mohale's Hoek
RE- Number of HIV positive infants (at 14 weeks)	201403	Morifi HC	default	default	0	bmokotjomela	2018-03-13T07:36:33.602+0000		FALSE	Mohale's Hoek
RE- Number of HIV negative infants at 14 weeks	201403	Morifi HC	default	default	0	bmokotjomela	2018-03-13T07:36:34.027+0000		FALSE	Mohale's Hoek
RE- Number of people who tested positive for HIV	201403	Morifi HC	default	default	11	bmokotjomela	2018-03-13T07:36:45.807+0000		FALSE	Mohale's Hoek
RE- Number of ART transfer in's	201403	Morifi HC	default	default	1	bmokotjomela	2018-03-13T07:36:50.702+0000		FALSE	Mohale's Hoek
RE- Number of HIV positive patients Lost to follow-up including transfer-ins and excluding transfer outs	201403	Morifi HC	default	default	1	bmokotjomela	2018-03-13T07:36:52.865+0000		FALSE	Mohale's Hoek
RE- Number of Transfer Out's prior to 12 months	201403	Morifi HC	default	default	3	bmokotjomela	2018-03-13T07:37:18.177+0000		FALSE	Mohale's Hoek
RE- Total number of new enrolled TB cases in a month	201403	Morifi HC	default	default	1	bmokotjomela	2018-03-13T07:37:30.612+0000		FALSE	Mohale's Hoek
RE- Total number of TB Transfer In's	201403	Morifi HC	default	default	0	bmokotjomela	2018-03-13T07:37:30.964+0000		FALSE	Mohale's Hoek
RE- Comments (Relebohile)	201406	Morifi HC	default	default	.	bmokotjomela	2018-03-13T07:42:30.586+0000		FALSE	Mohale's Hoek
RE- Comments (Bolaoane)	201406	Morifi HC	default	default	.	bmokotjomela	2018-03-13T07:42:32.180+0000		FALSE	Mohale's Hoek
RE- Comments (Matsili)	201406	Morifi HC	default	default	.	bmokotjomela	2018-03-13T07:42:34.665+0000		FALSE	Mohale's Hoek
RE- Comments	201406	Morifi HC	default	default	.	bmokotjomela	2018-03-13T07:42:35.468+0000		FALSE	Mohale's Hoek
RE- Number of women attending the fourth ANC visit this month	201406	Morifi HC	default	default	0	bmokotjomela	2018-03-13T07:42:40.346+0000		FALSE	Mohale's Hoek
RE- Number of antenatal clinic attendees whose HIV test are positive	201406	Morifi HC	default	default	0	bmokotjomela	2018-03-13T07:42:44.728+0000		FALSE	Mohale's Hoek
RE- Total number of institutional deliveries	201406	Morifi HC	default	default	0	bmokotjomela	2018-03-13T07:42:45.449+0000		FALSE	Mohale's Hoek
RE- Total number of institutional still births	201406	Morifi HC	default	default	0	bmokotjomela	2018-03-13T07:42:57.010+0000		FALSE	Mohale's Hoek
RE- Total number of women referred for emergency care to higher level facility during pregnancy and labor	201406	Morifi HC	default	default	-99	bmokotjomela	2018-03-13T07:43:01.405+0000		FALSE	Mohale's Hoek
RE- Number of overall PNC visit attendance (per month)	201406	Morifi HC	default	default	-99	bmokotjomela	2018-03-13T07:43:03.850+0000		FALSE	Mohale's Hoek
RE- Number of TB treatment " defaulters and lost to follow-up	201405	Morifi HC	default	default	0	cwhelley	2018-04-18T12:46:47.150+0000		FALSE	Mohale's Hoek
RE- Number of TB treatments with "Death" as an outcome	201405	Morifi HC	default	default	0	cwhelley	2018-04-18T12:46:49.082+0000		FALSE	Mohale's Hoek
RE- # of home deliveries	201309	Morifi HC	default	default	-99	bmokotjomela	2018-03-13T07:17:55.612+0000		FALSE	Mohale's Hoek
RE- Number of VHW meetings held per month	201309	Morifi HC	default	default	-99	bmokotjomela	2018-03-13T07:17:59.546+0000		FALSE	Mohale's Hoek
RE- # of pregnant women admitted to shelters	201309	Morifi HC	default	default	-99	bmokotjomela	2018-03-13T07:18:03.107+0000		FALSE	Mohale's Hoek
RE- Number of new family planning acceptors	201309	Morifi HC	default	default	4	bmokotjomela	2018-03-13T07:18:06.724+0000		FALSE	Mohale's Hoek
RE- Comments (Bolaoane)	201310	Morifi HC	default	default	.	bmokotjomela	2018-03-13T07:18:23.120+0000		FALSE	Mohale's Hoek
RE- Total live births in the facility	201310	Morifi HC	default	default	0	bmokotjomela	2018-03-13T07:18:36.571+0000		FALSE	Mohale's Hoek
RE- Total number of women referred for emergency care to higher level facility during pregnancy and labor	201310	Morifi HC	default	default	-99	bmokotjomela	2018-03-13T07:18:39.447+0000		FALSE	Mohale's Hoek
RE- Number of deaths of children 28 days and under	201310	Morifi HC	default	default	0	bmokotjomela	2018-03-13T07:18:46.972+0000		FALSE	Mohale's Hoek
RE- Number of deaths of children under 1 this month	201310	Morifi HC	default	default	1	bmokotjomela	2018-03-13T07:18:48.158+0000		FALSE	Mohale's Hoek
RE- Number of deaths of children under 5 this month	201310	Morifi HC	default	default	0	bmokotjomela	2018-03-13T07:18:48.604+0000		FALSE	Mohale's Hoek
RE- Number of HIV exposed infants (infected mothers)	201310	Morifi HC	default	default	2	bmokotjomela	2018-03-13T07:18:50.763+0000		FALSE	Mohale's Hoek
RE- Number of HIV exposed infants ?Transferred In?	201310	Morifi HC	default	default	0	bmokotjomela	2018-03-13T07:18:51.988+0000		FALSE	Mohale's Hoek
RE- Number of HIV exposed infants ?Transferred Out?	201310	Morifi HC	default	default	1	bmokotjomela	2018-03-13T07:18:52.544+0000		FALSE	Mohale's Hoek
RE- Number of HIV positive infants (at 6 weeks)	201310	Morifi HC	default	default	0	bmokotjomela	2018-03-13T07:18:54.072+0000		FALSE	Mohale's Hoek
RE- Number of HIV negative infants at 6 weeks	201310	Morifi HC	default	default	1	bmokotjomela	2018-03-13T07:18:55.452+0000		FALSE	Mohale's Hoek
RE- Number of HIV positive infants (at 14 weeks)	201310	Morifi HC	default	default	0	bmokotjomela	2018-03-13T07:18:56.005+0000		FALSE	Mohale's Hoek
RE- Number of HIV negative infants at 14 weeks	201310	Morifi HC	default	default	0	bmokotjomela	2018-03-13T07:18:56.425+0000		FALSE	Mohale's Hoek
RE- Number of HIV positive infants at 9 months	201310	Morifi HC	default	default	0	bmokotjomela	2018-03-13T07:18:57.117+0000		FALSE	Mohale's Hoek
RE- Number of HIV positive infants at 18 months	201310	Morifi HC	default	default	0	bmokotjomela	2018-03-13T07:18:58.955+0000		FALSE	Mohale's Hoek
RE- Number of deaths of children under 5 this month	201311	Morifi HC	default	default	0	bmokotjomela	2018-03-13T07:20:50.515+0000		FALSE	Mohale's Hoek
RE- Number of HIV exposed infants (infected mothers)	201311	Morifi HC	default	default	0	bmokotjomela	2018-03-13T07:20:53.169+0000		FALSE	Mohale's Hoek
RE- Number of HIV exposed infants ?Transferred In?	201311	Morifi HC	default	default	0	bmokotjomela	2018-03-13T07:20:53.453+0000		FALSE	Mohale's Hoek
RE- Number of HIV exposed infants ?Transferred Out?	201311	Morifi HC	default	default	0	bmokotjomela	2018-03-13T07:20:53.871+0000		FALSE	Mohale's Hoek
RE- Number of HIV negative infants at 6 weeks	201311	Morifi HC	default	default	0	bmokotjomela	2018-03-13T07:20:54.571+0000		FALSE	Mohale's Hoek
RE- Number of HIV negative infants at 9 months	201311	Morifi HC	default	default	0	bmokotjomela	2018-03-13T07:20:55.961+0000		FALSE	Mohale's Hoek
RE- Number of HIV positive infants at 18 months	201311	Morifi HC	default	default	0	bmokotjomela	2018-03-13T07:20:56.403+0000		FALSE	Mohale's Hoek
RE- Number of HIV negative infants at 18 months	201311	Morifi HC	default	default	0	bmokotjomela	2018-03-13T07:20:57.288+0000		FALSE	Mohale's Hoek
RE- Number of people who tested positive for HIV	201311	Morifi HC	default	default	11	bmokotjomela	2018-03-13T07:21:06.330+0000		FALSE	Mohale's Hoek
RE- Number of HIV positive patients Lost to follow-up including transfer-ins and excluding transfer outs	201311	Morifi HC	default	default	1	bmokotjomela	2018-03-13T07:21:14.810+0000		FALSE	Mohale's Hoek
RE- Number of ART transfer in's	201311	Morifi HC	default	default	2	bmokotjomela	2018-03-13T07:31:24.172+0000		FALSE	Mohale's Hoek
RE- Number of Transfer Out's prior to 12 months	201311	Morifi HC	default	default	0	bmokotjomela	2018-03-13T07:31:34.693+0000		FALSE	Mohale's Hoek
RE- Number of women attending the fourth ANC visit this month	201411	Morifi HC	default	default	0	bmokotjomela	2018-03-13T07:59:51.173+0000		FALSE	Mohale's Hoek
RE- Total number of institutional still births	201411	Morifi HC	default	default	0	bmokotjomela	2018-03-13T08:00:01.819+0000		FALSE	Mohale's Hoek
RE- Number of deaths of newborn in a month before discharge	201411	Morifi HC	default	default	0	bmokotjomela	2018-03-13T08:00:02.149+0000		FALSE	Mohale's Hoek
RE- Number of overall PNC visit attendance (per month)	201411	Morifi HC	default	default	-99	bmokotjomela	2018-03-13T08:00:08.766+0000		FALSE	Mohale's Hoek
RE- Number of deaths of children 28 days and under	201411	Morifi HC	default	default	0	bmokotjomela	2018-03-13T08:00:15.604+0000		FALSE	Mohale's Hoek
RE- Number of deaths of children under 1 this month	201411	Morifi HC	default	default	1	bmokotjomela	2018-03-13T08:00:16.089+0000		FALSE	Mohale's Hoek
RE- Number of deaths of children under 5 this month	201411	Morifi HC	default	default	0	bmokotjomela	2018-03-13T08:00:17.146+0000		FALSE	Mohale's Hoek
RE- Number of HIV exposed infants ?Transferred In?	201411	Morifi HC	default	default	0	bmokotjomela	2018-03-13T08:00:21.485+0000		FALSE	Mohale's Hoek
RE- Number of HIV positive infants (at 6 weeks)	201411	Morifi HC	default	default	0	bmokotjomela	2018-03-13T08:00:22.310+0000		FALSE	Mohale's Hoek
RE- Number of HIV positive infants (at 14 weeks)	201411	Morifi HC	default	default	0	bmokotjomela	2018-03-13T08:00:25.573+0000		FALSE	Mohale's Hoek
RE- Number of HIV positive infants at 9 months	201411	Morifi HC	default	default	0	bmokotjomela	2018-03-13T08:00:26.500+0000		FALSE	Mohale's Hoek
RE- Number of HIV negative infants at 9 months	201411	Morifi HC	default	default	1	bmokotjomela	2018-03-13T08:00:27.178+0000		FALSE	Mohale's Hoek
RE- Number of HIV negative infants at 18 months	201411	Morifi HC	default	default	1	bmokotjomela	2018-03-13T08:00:28.175+0000		FALSE	Mohale's Hoek
RE- Number of people tested for HIV	201411	Morifi HC	default	default	125	bmokotjomela	2018-03-13T08:00:35.960+0000		FALSE	Mohale's Hoek
RE- Number of HIV positive patients Lost to follow-up including transfer-ins and excluding transfer outs	201411	Morifi HC	default	default	5	bmokotjomela	2018-03-13T08:01:31.389+0000		FALSE	Mohale's Hoek
RE- Number of HIV positive patients died	201411	Morifi HC	default	default	0	bmokotjomela	2018-03-13T08:01:32.590+0000		FALSE	Mohale's Hoek
RE- Number of Transfer In's post 12 months	201411	Morifi HC	default	default	0	bmokotjomela	2018-03-13T08:01:33.366+0000		FALSE	Mohale's Hoek
RE- Total number of TB Transfer In's	201411	Morifi HC	default	default	0	bmokotjomela	2018-03-13T08:01:40.017+0000		FALSE	Mohale's Hoek
RE- Total Number of smear positive TB cases registered in the same period	201411	Morifi HC	default	default	1	bmokotjomela	2018-03-13T08:01:40.532+0000		FALSE	Mohale's Hoek
RE- Number of patients diagnosed with genexpert	201411	Morifi HC	default	default	0	bmokotjomela	2018-03-13T08:01:41.665+0000		FALSE	Mohale's Hoek
RE- Total number of women referred for emergency care to higher level facility during pregnancy and labor	201411	Morifi HC	default	default	0	cwhelley	2018-04-18T12:11:41.257+0000		FALSE	Mohale's Hoek
RE- Comments	201310	Morifi HC	default	default	.	bmokotjomela	2018-03-13T07:18:26.306+0000		FALSE	Mohale's Hoek
RE- Number of women attending first ANC visit at this facility	201310	Morifi HC	default	default	6	bmokotjomela	2018-03-13T07:18:29.256+0000		FALSE	Mohale's Hoek
RE- Number of women attending the fourth ANC visit this month	201310	Morifi HC	default	default	3	bmokotjomela	2018-03-13T07:18:29.716+0000		FALSE	Mohale's Hoek
RE- Number of antenatal clinic attendees tested for HIV infection	201310	Morifi HC	default	default	6	bmokotjomela	2018-03-13T07:18:31.761+0000		FALSE	Mohale's Hoek
RE- Number of antenatal clinic attendees whose HIV test are positive	201310	Morifi HC	default	default	0	bmokotjomela	2018-03-13T07:18:32.587+0000		FALSE	Mohale's Hoek
RE- Number of people who tested positive for HIV	201310	Morifi HC	default	default	6	bmokotjomela	2018-03-13T07:19:09.385+0000		FALSE	Mohale's Hoek
RE- Number of ART transfer in's	201310	Morifi HC	default	default	2	bmokotjomela	2018-03-13T07:19:14.574+0000		FALSE	Mohale's Hoek
RE- Number of HIV positive patients died	201310	Morifi HC	default	default	0	bmokotjomela	2018-03-13T07:19:20.577+0000		FALSE	Mohale's Hoek
RE- Number of Transfer In's post 12 months	201310	Morifi HC	default	default	1	bmokotjomela	2018-03-13T07:19:21.552+0000		FALSE	Mohale's Hoek
RE- Total number of new enrolled TB cases in a month	201310	Morifi HC	default	default	3	bmokotjomela	2018-03-13T07:19:28.385+0000		FALSE	Mohale's Hoek
RE- Total number of TB Transfer In's	201310	Morifi HC	default	default	0	bmokotjomela	2018-03-13T07:19:30.951+0000		FALSE	Mohale's Hoek
RE- Number of TB treatments "transfer out"	201310	Morifi HC	default	default	0	bmokotjomela	2018-03-13T07:19:33.608+0000		FALSE	Mohale's Hoek
RE- Number of new TB cases "cured"	201310	Morifi HC	default	default	3	bmokotjomela	2018-03-13T07:19:35.129+0000		FALSE	Mohale's Hoek
RE- Number of TB treatment " defaulters and lost to follow-up	201310	Morifi HC	default	default	0	bmokotjomela	2018-03-13T07:19:36.062+0000		FALSE	Mohale's Hoek
RE- Number of TB treatments with "Death" as an outcome	201310	Morifi HC	default	default	0	bmokotjomela	2018-03-13T07:19:36.965+0000		FALSE	Mohale's Hoek
RE- Number of TB treatments with missing outcomes	201310	Morifi HC	default	default	0	bmokotjomela	2018-03-13T07:19:37.501+0000		FALSE	Mohale's Hoek
RE- Total # OPD visits (new+ old)	201310	Morifi HC	default	default	567	bmokotjomela	2018-03-13T07:19:46.267+0000		FALSE	Mohale's Hoek
RE- # of MMRP (ANC and PNC) clients accompanied to facility	201310	Morifi HC	default	default	-99	bmokotjomela	2018-03-13T07:19:50.055+0000		FALSE	Mohale's Hoek
RE- # of home deliveries	201310	Morifi HC	default	default	-99	bmokotjomela	2018-03-13T07:19:51.193+0000		FALSE	Mohale's Hoek
RE- Number of supervision visits per month	201310	Morifi HC	default	default	-99	bmokotjomela	2018-03-13T07:20:07.368+0000		FALSE	Mohale's Hoek
RE- Comments (Relebohile)	201311	Morifi HC	default	default	.	bmokotjomela	2018-03-13T07:20:19.471+0000		FALSE	Mohale's Hoek
RE- Comments (Bolaoane)	201311	Morifi HC	default	default	.	bmokotjomela	2018-03-13T07:20:21.691+0000		FALSE	Mohale's Hoek
RE- Comments (Matsili)	201311	Morifi HC	default	default	.	bmokotjomela	2018-03-13T07:20:24.593+0000		FALSE	Mohale's Hoek
RE- Number of maternal deaths in a month during pregnancy	201311	Morifi HC	default	default	0	bmokotjomela	2018-03-13T07:20:33.848+0000		FALSE	Mohale's Hoek
RE- Total number of institutional deliveries	201311	Morifi HC	default	default	1	bmokotjomela	2018-03-13T07:20:37.561+0000		FALSE	Mohale's Hoek
RE- Number of maternal deaths during delivery in a month	201311	Morifi HC	default	default	0	bmokotjomela	2018-03-13T07:20:38.748+0000		FALSE	Mohale's Hoek
RE- Total Number of smear positive TB cases registered in the same period	201311	Morifi HC	default	default	1	bmokotjomela	2018-03-13T07:21:24.633+0000		FALSE	Mohale's Hoek
RE- Number of TB treatments with "Death" as an outcome	201311	Morifi HC	default	default	0	bmokotjomela	2018-03-13T07:21:29.508+0000		FALSE	Mohale's Hoek
RE- Number of TB treatments with missing outcomes	201311	Morifi HC	default	default	0	bmokotjomela	2018-03-13T07:21:31.557+0000		FALSE	Mohale's Hoek
RE- # of home deliveries	201311	Morifi HC	default	default	-99	bmokotjomela	2018-03-13T07:21:47.957+0000		FALSE	Mohale's Hoek
RE- Number of VHW meetings held per month	201311	Morifi HC	default	default	-99	bmokotjomela	2018-03-13T07:21:51.658+0000		FALSE	Mohale's Hoek
RE- # of pregnant women admitted to shelters	201311	Morifi HC	default	default	-99	bmokotjomela	2018-03-13T07:21:57.887+0000		FALSE	Mohale's Hoek
RE- Number of new family planning acceptors	201311	Morifi HC	default	default	6	bmokotjomela	2018-03-13T07:21:59.952+0000		FALSE	Mohale's Hoek
RE- Number of supervision visits per month	201311	Morifi HC	default	default	-99	bmokotjomela	2018-03-13T07:22:05.421+0000		FALSE	Mohale's Hoek
RE- Comments (Bolaoane)	201312	Morifi HC	default	default	.	bmokotjomela	2018-03-13T07:22:33.363+0000		FALSE	Mohale's Hoek
RE- Number of women attending first ANC visit at this facility	201312	Morifi HC	default	default	4	bmokotjomela	2018-03-13T07:26:02.699+0000		FALSE	Mohale's Hoek
RE- Number of antenatal clinic attendees whose HIV test are positive	201312	Morifi HC	default	default	0	bmokotjomela	2018-03-13T07:26:05.608+0000		FALSE	Mohale's Hoek
RE- Number of maternal deaths in a month during pregnancy	201312	Morifi HC	default	default	0	bmokotjomela	2018-03-13T07:26:05.940+0000		FALSE	Mohale's Hoek
RE- Total live births in the facility	201312	Morifi HC	default	default	0	bmokotjomela	2018-03-13T07:26:10.612+0000		FALSE	Mohale's Hoek
RE- Number of maternal deaths during delivery in a month	201312	Morifi HC	default	default	0	bmokotjomela	2018-03-13T07:26:11.012+0000		FALSE	Mohale's Hoek
RE- Total number of women referred for emergency care to higher level facility during pregnancy and labor	201312	Morifi HC	default	default	-99	bmokotjomela	2018-03-13T07:26:16.380+0000		FALSE	Mohale's Hoek
RE- Number of deaths of children under 1 this month	201312	Morifi HC	default	default	0	bmokotjomela	2018-03-13T07:26:21.385+0000		FALSE	Mohale's Hoek
RE- Number of deaths of children under 5 this month	201312	Morifi HC	default	default	0	bmokotjomela	2018-03-13T07:26:22.597+0000		FALSE	Mohale's Hoek
RE- Number of children fully immunized at 1 year	201312	Morifi HC	default	default	2	bmokotjomela	2018-03-13T07:26:23.421+0000		FALSE	Mohale's Hoek
RE- Number of HIV exposed infants ?Transferred In?	201312	Morifi HC	default	default	1	bmokotjomela	2018-03-13T07:26:25.929+0000		FALSE	Mohale's Hoek
RE- Number of HIV negative infants at 6 weeks	201312	Morifi HC	default	default	1	bmokotjomela	2018-03-13T07:26:30.800+0000		FALSE	Mohale's Hoek
RE- Number of HIV negative infants at 14 weeks	201312	Morifi HC	default	default	0	bmokotjomela	2018-03-13T07:26:32.086+0000		FALSE	Mohale's Hoek
RE- Number of HIV negative infants at 9 months	201312	Morifi HC	default	default	1	bmokotjomela	2018-03-13T07:26:33.209+0000		FALSE	Mohale's Hoek
RE- Number of HIV negative infants at 18 months	201312	Morifi HC	default	default	1	bmokotjomela	2018-03-13T07:26:34.190+0000		FALSE	Mohale's Hoek
RE- Number of children fully immunized at 1 year (outreach)	201312	Morifi HC	default	default	-99	bmokotjomela	2018-03-13T07:26:36.263+0000		FALSE	Mohale's Hoek
RE- Number of people who tested positive for HIV	201312	Morifi HC	default	default	2	bmokotjomela	2018-03-13T07:26:49.046+0000		FALSE	Mohale's Hoek
RE- Number of HIV positive patients newly put on ART (including transfer-in and excluding transfer out)	201312	Morifi HC	default	default	2	bmokotjomela	2018-03-13T07:26:54.071+0000		FALSE	Mohale's Hoek
RE- Number of adults and children who are still active at 12 months Include 89D & 4 v/yr	201312	Morifi HC	default	default	0	bmokotjomela	2018-03-13T07:26:57.807+0000		FALSE	Mohale's Hoek
RE- Number of HIV positive patients died	201312	Morifi HC	default	default	0	bmokotjomela	2018-03-13T07:26:58.996+0000		FALSE	Mohale's Hoek
RE- Number of Transfer In's post 12 months	201312	Morifi HC	default	default	0	bmokotjomela	2018-03-13T07:27:00.166+0000		FALSE	Mohale's Hoek
RE- Number of people who tested positive for HIV	201401	Morifi HC	default	default	9	bmokotjomela	2018-03-13T07:28:55.522+0000		FALSE	Mohale's Hoek
RE- Number of HIV positive patients newly put on ART (including transfer-in and excluding transfer out)	201401	Morifi HC	default	default	8	bmokotjomela	2018-03-13T07:29:04.941+0000		FALSE	Mohale's Hoek
RE- Number of adults and children who are still active at 12 months Include 89D & 4 v/yr	201401	Morifi HC	default	default	9	bmokotjomela	2018-03-13T07:29:05.901+0000		FALSE	Mohale's Hoek
RE- Number of Transfer Out's prior to 12 months	201401	Morifi HC	default	default	0	bmokotjomela	2018-03-13T07:29:07.829+0000		FALSE	Mohale's Hoek
RE- Total number of TB Transfer In's	201401	Morifi HC	default	default	0	bmokotjomela	2018-03-13T07:29:29.417+0000		FALSE	Mohale's Hoek
RE- Number of TB treatments "transfer out"	201401	Morifi HC	default	default	0	bmokotjomela	2018-03-13T07:29:32.168+0000		FALSE	Mohale's Hoek
RE- Number of TB treatments "completed"	201401	Morifi HC	default	default	2	bmokotjomela	2018-03-13T07:29:33.846+0000		FALSE	Mohale's Hoek
RE- number of TB treatments with "treatment failure"	201401	Morifi HC	default	default	0	bmokotjomela	2018-03-13T07:29:35.190+0000		FALSE	Mohale's Hoek
RE- Number of TB treatments with missing outcomes	201401	Morifi HC	default	default	0	bmokotjomela	2018-03-13T07:29:35.971+0000		FALSE	Mohale's Hoek
RE- # of HIV/TB patients accompanied to facility	201401	Morifi HC	default	default	-99	bmokotjomela	2018-03-13T07:29:46.629+0000		FALSE	Mohale's Hoek
RE- # of MMRP (ANC and PNC) clients accompanied to facility	201401	Morifi HC	default	default	-99	bmokotjomela	2018-03-13T07:29:48.296+0000		FALSE	Mohale's Hoek
RE- # of home deliveries	201401	Morifi HC	default	default	-99	bmokotjomela	2018-03-13T07:29:49.166+0000		FALSE	Mohale's Hoek
RE- Number of VHW meetings held per month	201401	Morifi HC	default	default	-99	bmokotjomela	2018-03-13T07:29:52.998+0000		FALSE	Mohale's Hoek
RE- # of pregnant women admitted to shelters	201401	Morifi HC	default	default	-99	bmokotjomela	2018-03-13T07:29:55.357+0000		FALSE	Mohale's Hoek
RE- Number of new family planning acceptors	201401	Morifi HC	default	default	5	bmokotjomela	2018-03-13T07:29:59.580+0000		FALSE	Mohale's Hoek
RE- Number of supervision visits per month	201401	Morifi HC	default	default	-99	bmokotjomela	2018-03-13T07:30:03.522+0000		FALSE	Mohale's Hoek
RE- Number of HIV positive infants at 18 months	201402	Morifi HC	default	default	0	bmokotjomela	2018-03-13T07:33:17.237+0000		FALSE	Mohale's Hoek
RE- Number of adults and children who are still active at 12 months Include 89D & 4 v/yr	201411	Morifi HC	default	default	3	bmokotjomela	2018-03-13T08:01:30.895+0000		FALSE	Mohale's Hoek
RE- Number of TB treatment " defaulters and lost to follow-up	201411	Morifi HC	default	default	0	bmokotjomela	2018-03-13T08:01:44.983+0000		FALSE	Mohale's Hoek
RE- number of TB treatments with "treatment failure"	201411	Morifi HC	default	default	0	bmokotjomela	2018-03-13T08:01:45.386+0000		FALSE	Mohale's Hoek
RE- Number of TB treatments with "Death" as an outcome	201411	Morifi HC	default	default	0	bmokotjomela	2018-03-13T08:01:45.796+0000		FALSE	Mohale's Hoek
RE- Number of TB treatments with missing outcomes	201411	Morifi HC	default	default	0	bmokotjomela	2018-03-13T08:01:46.411+0000		FALSE	Mohale's Hoek
RE- Number of antenatal clinic attendees tested for HIV infection	201312	Morifi HC	default	default	3	cwhelley	2018-04-18T13:28:20.034+0000		FALSE	Mohale's Hoek
RE- Number of maternal deaths in a month during pregnancy	201310	Morifi HC	default	default	0	bmokotjomela	2018-03-13T07:18:33.007+0000		FALSE	Mohale's Hoek
RE- Total number of institutional deliveries	201310	Morifi HC	default	default	0	bmokotjomela	2018-03-13T07:18:36.066+0000		FALSE	Mohale's Hoek
RE- Total Number of smear positive TB cases registered in the same period	201310	Morifi HC	default	default	3	bmokotjomela	2018-03-13T07:19:30.951+0000		FALSE	Mohale's Hoek
RE- Number of patients diagnosed with genexpert	201310	Morifi HC	default	default	0	bmokotjomela	2018-03-13T07:19:33.044+0000		FALSE	Mohale's Hoek
RE- Number of TB treatments "completed"	201310	Morifi HC	default	default	0	bmokotjomela	2018-03-13T07:19:35.712+0000		FALSE	Mohale's Hoek
RE- number of TB treatments with "treatment failure"	201310	Morifi HC	default	default	0	bmokotjomela	2018-03-13T07:19:36.464+0000		FALSE	Mohale's Hoek
RE- # of HIV/TB patients accompanied to facility	201310	Morifi HC	default	default	-99	bmokotjomela	2018-03-13T07:19:48.849+0000		FALSE	Mohale's Hoek
RE- Number of VHW meetings held per month	201310	Morifi HC	default	default	-99	bmokotjomela	2018-03-13T07:19:57.571+0000		FALSE	Mohale's Hoek
RE- # of pregnant women admitted to shelters	201310	Morifi HC	default	default	-99	bmokotjomela	2018-03-13T07:19:58.830+0000		FALSE	Mohale's Hoek
RE- Number of new family planning acceptors	201310	Morifi HC	default	default	6	bmokotjomela	2018-03-13T07:20:02.431+0000		FALSE	Mohale's Hoek
RE- Comments	201311	Morifi HC	default	default	.	bmokotjomela	2018-03-13T07:20:25.052+0000		FALSE	Mohale's Hoek
RE- Number of women attending first ANC visit at this facility	201311	Morifi HC	default	default	3	bmokotjomela	2018-03-13T07:20:27.584+0000		FALSE	Mohale's Hoek
RE- Number of women attending the fourth ANC visit this month	201311	Morifi HC	default	default	1	bmokotjomela	2018-03-13T07:20:29.013+0000		FALSE	Mohale's Hoek
RE- Number of antenatal clinic attendees tested for HIV infection	201311	Morifi HC	default	default	2	bmokotjomela	2018-03-13T07:20:32.997+0000		FALSE	Mohale's Hoek
RE- Number of antenatal clinic attendees whose HIV test are positive	201311	Morifi HC	default	default	2	bmokotjomela	2018-03-13T07:20:33.429+0000		FALSE	Mohale's Hoek
RE- Total live births in the facility	201311	Morifi HC	default	default	1	bmokotjomela	2018-03-13T07:20:38.037+0000		FALSE	Mohale's Hoek
RE- Total number of institutional still births	201311	Morifi HC	default	default	0	bmokotjomela	2018-03-13T07:20:39.112+0000		FALSE	Mohale's Hoek
RE- Number of patients diagnosed with genexpert	201311	Morifi HC	default	default	0	bmokotjomela	2018-03-13T07:21:25.752+0000		FALSE	Mohale's Hoek
RE- Number of TB treatments "transfer out"	201311	Morifi HC	default	default	0	bmokotjomela	2018-03-13T07:21:26.268+0000		FALSE	Mohale's Hoek
RE- Number of new TB cases "cured"	201311	Morifi HC	default	default	0	bmokotjomela	2018-03-13T07:21:26.779+0000		FALSE	Mohale's Hoek
RE- Number of TB treatments "completed"	201311	Morifi HC	default	default	2	bmokotjomela	2018-03-13T07:21:27.378+0000		FALSE	Mohale's Hoek
RE- Number of TB treatment " defaulters and lost to follow-up	201311	Morifi HC	default	default	0	bmokotjomela	2018-03-13T07:21:28.579+0000		FALSE	Mohale's Hoek
RE- number of TB treatments with "treatment failure"	201311	Morifi HC	default	default	0	bmokotjomela	2018-03-13T07:21:29.098+0000		FALSE	Mohale's Hoek
RE- Total # OPD visits (new+ old)	201311	Morifi HC	default	default	304	bmokotjomela	2018-03-13T07:21:38.762+0000		FALSE	Mohale's Hoek
RE- # of HIV/TB patients accompanied to facility	201311	Morifi HC	default	default	-99	bmokotjomela	2018-03-13T07:21:46.273+0000		FALSE	Mohale's Hoek
RE- # of MMRP (ANC and PNC) clients accompanied to facility	201311	Morifi HC	default	default	-99	bmokotjomela	2018-03-13T07:21:46.732+0000		FALSE	Mohale's Hoek
RE- Comments (Relebohile)	201312	Morifi HC	default	default	.	bmokotjomela	2018-03-13T07:22:31.458+0000		FALSE	Mohale's Hoek
RE- Comments (Matsili)	201312	Morifi HC	default	default	.	bmokotjomela	2018-03-13T07:22:41.159+0000		FALSE	Mohale's Hoek
RE- Comments	201312	Morifi HC	default	default	.	bmokotjomela	2018-03-13T07:22:44.801+0000		FALSE	Mohale's Hoek
RE- Number of women attending the fourth ANC visit this month	201312	Morifi HC	default	default	0	bmokotjomela	2018-03-13T07:26:04.078+0000		FALSE	Mohale's Hoek
RE- Total number of institutional deliveries	201312	Morifi HC	default	default	0	bmokotjomela	2018-03-13T07:26:10.215+0000		FALSE	Mohale's Hoek
RE- Total number of institutional still births	201312	Morifi HC	default	default	0	bmokotjomela	2018-03-13T07:26:11.404+0000		FALSE	Mohale's Hoek
RE- Number of deaths of newborn in a month before discharge	201312	Morifi HC	default	default	0	bmokotjomela	2018-03-13T07:26:11.796+0000		FALSE	Mohale's Hoek
RE- Number of overall PNC visit attendance (per month)	201312	Morifi HC	default	default	-99	bmokotjomela	2018-03-13T07:26:17.875+0000		FALSE	Mohale's Hoek
RE- Number of deaths of children 28 days and under	201312	Morifi HC	default	default	0	bmokotjomela	2018-03-13T07:26:20.968+0000		FALSE	Mohale's Hoek
RE- Number of HIV exposed infants (infected mothers)	201312	Morifi HC	default	default	2	bmokotjomela	2018-03-13T07:26:25.361+0000		FALSE	Mohale's Hoek
RE- Number of HIV exposed infants ?Transferred Out?	201312	Morifi HC	default	default	1	bmokotjomela	2018-03-13T07:26:28.451+0000		FALSE	Mohale's Hoek
RE- Number of HIV positive infants (at 6 weeks)	201312	Morifi HC	default	default	0	bmokotjomela	2018-03-13T07:26:29.505+0000		FALSE	Mohale's Hoek
RE- Number of HIV positive infants (at 14 weeks)	201312	Morifi HC	default	default	0	bmokotjomela	2018-03-13T07:26:31.595+0000		FALSE	Mohale's Hoek
RE- Number of HIV positive infants at 9 months	201312	Morifi HC	default	default	0	bmokotjomela	2018-03-13T07:26:32.598+0000		FALSE	Mohale's Hoek
RE- Number of HIV positive infants at 18 months	201312	Morifi HC	default	default	0	bmokotjomela	2018-03-13T07:26:33.683+0000		FALSE	Mohale's Hoek
RE- Number of people tested for HIV	201312	Morifi HC	default	default	37	bmokotjomela	2018-03-13T07:26:47.565+0000		FALSE	Mohale's Hoek
RE- Number of ART transfer in's	201312	Morifi HC	default	default	1	bmokotjomela	2018-03-13T07:26:57.008+0000		FALSE	Mohale's Hoek
RE- Number of HIV positive patients Lost to follow-up including transfer-ins and excluding transfer outs	201312	Morifi HC	default	default	2	bmokotjomela	2018-03-13T07:26:58.295+0000		FALSE	Mohale's Hoek
RE- Number of Transfer Out's prior to 12 months	201312	Morifi HC	default	default	1	bmokotjomela	2018-03-13T07:26:59.530+0000		FALSE	Mohale's Hoek
RE- Total number of new enrolled TB cases in a month	201312	Morifi HC	default	default	1	bmokotjomela	2018-03-13T07:27:12.131+0000		FALSE	Mohale's Hoek
RE- Total number of TB Transfer In's	201312	Morifi HC	default	default	0	bmokotjomela	2018-03-13T07:27:14.611+0000		FALSE	Mohale's Hoek
RE- Total Number of smear positive TB cases registered in the same period	201312	Morifi HC	default	default	0	bmokotjomela	2018-03-13T07:27:15.045+0000		FALSE	Mohale's Hoek
RE- Number of TB treatments "completed"	201312	Morifi HC	default	default	1	bmokotjomela	2018-03-13T07:27:17.986+0000		FALSE	Mohale's Hoek
RE- number of TB treatments with "treatment failure"	201312	Morifi HC	default	default	0	bmokotjomela	2018-03-13T07:27:19.164+0000		FALSE	Mohale's Hoek
RE- # of MMRP (ANC and PNC) clients accompanied to facility	201312	Morifi HC	default	default	-99	bmokotjomela	2018-03-13T07:27:31.365+0000		FALSE	Mohale's Hoek
RE- Number of VHW meetings held per month	201312	Morifi HC	default	default	-99	bmokotjomela	2018-03-13T07:27:38.487+0000		FALSE	Mohale's Hoek
RE- # of pregnant women admitted to shelters	201312	Morifi HC	default	default	-99	bmokotjomela	2018-03-13T07:27:42.227+0000		FALSE	Mohale's Hoek
RE- Number of new family planning acceptors	201312	Morifi HC	default	default	3	bmokotjomela	2018-03-13T07:27:45.125+0000		FALSE	Mohale's Hoek
RE- Comments (Matsili)	201401	Morifi HC	default	default	.	bmokotjomela	2018-03-13T07:28:12.831+0000		FALSE	Mohale's Hoek
RE- Number of women attending first ANC visit at this facility	201401	Morifi HC	default	default	6	bmokotjomela	2018-03-13T07:28:21.399+0000		FALSE	Mohale's Hoek
RE- Total live births in the facility	201401	Morifi HC	default	default	0	bmokotjomela	2018-03-13T07:28:28.459+0000		FALSE	Mohale's Hoek
RE- Total number of institutional still births	201401	Morifi HC	default	default	0	bmokotjomela	2018-03-13T07:28:29.239+0000		FALSE	Mohale's Hoek
RE- Comments (Relebohile)	201402	Morifi HC	default	default	.	bmokotjomela	2018-03-13T07:32:22.598+0000		FALSE	Mohale's Hoek
RE- Comments (Bolaoane)	201402	Morifi HC	default	default	.	bmokotjomela	2018-03-13T07:32:24.702+0000		FALSE	Mohale's Hoek
RE- Comments (Matsili)	201402	Morifi HC	default	default	.	bmokotjomela	2018-03-13T07:32:26.938+0000		FALSE	Mohale's Hoek
RE- Comments	201402	Morifi HC	default	default	.	bmokotjomela	2018-03-13T07:32:28.119+0000		FALSE	Mohale's Hoek
RE- Number of antenatal clinic attendees tested for HIV infection	201402	Morifi HC	default	default	8	bmokotjomela	2018-03-13T07:32:48.985+0000		FALSE	Mohale's Hoek
RE- Number of antenatal clinic attendees whose HIV test are positive	201402	Morifi HC	default	default	0	bmokotjomela	2018-03-13T07:32:50.205+0000		FALSE	Mohale's Hoek
RE- Total live births in the facility	201402	Morifi HC	default	default	0	bmokotjomela	2018-03-13T07:32:54.782+0000		FALSE	Mohale's Hoek
RE- Total number of institutional still births	201402	Morifi HC	default	default	0	bmokotjomela	2018-03-13T07:32:55.447+0000		FALSE	Mohale's Hoek
RE- Number of deaths of newborn in a month before discharge	201402	Morifi HC	default	default	0	bmokotjomela	2018-03-13T07:32:56.131+0000		FALSE	Mohale's Hoek
RE- Total number of women referred for emergency care to higher level facility during pregnancy and labor	201402	Morifi HC	default	default	-99	bmokotjomela	2018-03-13T07:32:59.036+0000		FALSE	Mohale's Hoek
RE- Number of deaths of children 28 days and under	201402	Morifi HC	default	default	0	bmokotjomela	2018-03-13T07:33:04.200+0000		FALSE	Mohale's Hoek
RE- Number of deaths of children under 1 this month	201402	Morifi HC	default	default	0	bmokotjomela	2018-03-13T07:33:04.564+0000		FALSE	Mohale's Hoek
RE- Number of children fully immunized at 1 year	201402	Morifi HC	default	default	4	bmokotjomela	2018-03-13T07:33:06.354+0000		FALSE	Mohale's Hoek
RE- Number of HIV exposed infants (infected mothers)	201402	Morifi HC	default	default	3	bmokotjomela	2018-03-13T07:33:07.853+0000		FALSE	Mohale's Hoek
RE- Number of HIV exposed infants ?Transferred Out?	201402	Morifi HC	default	default	0	bmokotjomela	2018-03-13T07:33:09.476+0000		FALSE	Mohale's Hoek
RE- Number of HIV negative infants at 9 months	201402	Morifi HC	default	default	3	bmokotjomela	2018-03-13T07:33:16.022+0000		FALSE	Mohale's Hoek
RE- Number of HIV negative infants at 18 months	201402	Morifi HC	default	default	2	bmokotjomela	2018-03-13T07:33:21.493+0000		FALSE	Mohale's Hoek
RE- Number of new family planning acceptors	201408	Morifi HC	default	default	8	bmokotjomela	2018-03-13T07:49:34.852+0000		FALSE	Mohale's Hoek
RE- Comments (Relebohile)	201409	Morifi HC	default	default	.	bmokotjomela	2018-03-13T07:49:44.784+0000		FALSE	Mohale's Hoek
RE- Comments	201409	Morifi HC	default	default	.	bmokotjomela	2018-03-13T07:49:49.395+0000		FALSE	Mohale's Hoek
RE- Number of women attending first ANC visit at this facility	201409	Morifi HC	default	default	7	bmokotjomela	2018-03-13T07:50:19.593+0000		FALSE	Mohale's Hoek
RE- Number of women attending the fourth ANC visit this month	201409	Morifi HC	default	default	1	bmokotjomela	2018-03-13T07:50:19.942+0000		FALSE	Mohale's Hoek
RE- Number of antenatal clinic attendees tested for HIV infection	201409	Morifi HC	default	default	9	bmokotjomela	2018-03-13T07:50:20.440+0000		FALSE	Mohale's Hoek
RE- Number of women attending first ANC visit at this facility	201402	Morifi HC	default	default	10	bmokotjomela	2018-03-13T07:32:46.214+0000		FALSE	Mohale's Hoek
RE- Number of women attending the fourth ANC visit this month	201402	Morifi HC	default	default	1	bmokotjomela	2018-03-13T07:32:47.458+0000		FALSE	Mohale's Hoek
RE- Number of maternal deaths in a month during pregnancy	201402	Morifi HC	default	default	0	bmokotjomela	2018-03-13T07:32:50.567+0000		FALSE	Mohale's Hoek
RE- Total number of institutional deliveries	201402	Morifi HC	default	default	0	bmokotjomela	2018-03-13T07:32:54.412+0000		FALSE	Mohale's Hoek
RE- Number of maternal deaths during delivery in a month	201402	Morifi HC	default	default	0	bmokotjomela	2018-03-13T07:32:55.115+0000		FALSE	Mohale's Hoek
RE- Number of overall PNC visit attendance (per month)	201402	Morifi HC	default	default	-99	bmokotjomela	2018-03-13T07:32:59.758+0000		FALSE	Mohale's Hoek
RE- Number of deaths of children under 5 this month	201402	Morifi HC	default	default	0	bmokotjomela	2018-03-13T07:33:04.910+0000		FALSE	Mohale's Hoek
RE- Number of HIV exposed infants ?Transferred In?	201402	Morifi HC	default	default	2	bmokotjomela	2018-03-13T07:33:08.280+0000		FALSE	Mohale's Hoek
RE- Number of TB treatments "completed"	201403	Morifi HC	default	default	0	bmokotjomela	2018-03-13T07:37:35.596+0000		FALSE	Mohale's Hoek
RE- number of TB treatments with "treatment failure"	201403	Morifi HC	default	default	0	bmokotjomela	2018-03-13T07:37:36.430+0000		FALSE	Mohale's Hoek
RE- Number of TB treatments with missing outcomes	201403	Morifi HC	default	default	0	bmokotjomela	2018-03-13T07:37:37.255+0000		FALSE	Mohale's Hoek
RE- # of HIV/TB patients accompanied to facility	201403	Morifi HC	default	default	-99	bmokotjomela	2018-03-13T07:37:46.525+0000		FALSE	Mohale's Hoek
RE- # of MMRP (ANC and PNC) clients accompanied to facility	201403	Morifi HC	default	default	-99	bmokotjomela	2018-03-13T07:37:47.817+0000		FALSE	Mohale's Hoek
RE- # of home deliveries	201403	Morifi HC	default	default	-99	bmokotjomela	2018-03-13T07:37:48.563+0000		FALSE	Mohale's Hoek
RE- Number of VHW meetings held per month	201403	Morifi HC	default	default	-99	bmokotjomela	2018-03-13T07:37:55.217+0000		FALSE	Mohale's Hoek
RE- Number of supervision visits per month	201403	Morifi HC	default	default	-99	bmokotjomela	2018-03-13T07:38:05.680+0000		FALSE	Mohale's Hoek
RE- Comments (Bolaoane)	201404	Morifi HC	default	default	.	bmokotjomela	2018-03-13T07:38:18.413+0000		FALSE	Mohale's Hoek
RE- Comments (Matsili)	201404	Morifi HC	default	default	.	bmokotjomela	2018-03-13T07:38:20.078+0000		FALSE	Mohale's Hoek
RE- Comments	201404	Morifi HC	default	default	.	bmokotjomela	2018-03-13T07:38:20.932+0000		FALSE	Mohale's Hoek
RE- Number of women attending first ANC visit at this facility	201404	Morifi HC	default	default	7	bmokotjomela	2018-03-13T07:38:25.829+0000		FALSE	Mohale's Hoek
RE- Number of women attending the fourth ANC visit this month	201404	Morifi HC	default	default	0	bmokotjomela	2018-03-13T07:38:26.303+0000		FALSE	Mohale's Hoek
RE- Number of antenatal clinic attendees tested for HIV infection	201404	Morifi HC	default	default	3	bmokotjomela	2018-03-13T07:38:29.290+0000		FALSE	Mohale's Hoek
RE- Number of antenatal clinic attendees whose HIV test are positive	201404	Morifi HC	default	default	0	bmokotjomela	2018-03-13T07:38:29.686+0000		FALSE	Mohale's Hoek
RE- Number of maternal deaths in a month during pregnancy	201404	Morifi HC	default	default	0	bmokotjomela	2018-03-13T07:38:30.048+0000		FALSE	Mohale's Hoek
RE- Total number of women referred for emergency care to higher level facility during pregnancy and labor	201404	Morifi HC	default	default	-99	bmokotjomela	2018-03-13T07:38:41.318+0000		FALSE	Mohale's Hoek
RE- Number of overall PNC visit attendance (per month)	201404	Morifi HC	default	default	-99	bmokotjomela	2018-03-13T07:38:42.083+0000		FALSE	Mohale's Hoek
RE- Number of deaths of children 28 days and under	201404	Morifi HC	default	default	0	bmokotjomela	2018-03-13T07:38:54.418+0000		FALSE	Mohale's Hoek
RE- Number of deaths of children under 1 this month	201404	Morifi HC	default	default	1	bmokotjomela	2018-03-13T07:38:55.083+0000		FALSE	Mohale's Hoek
RE- Number of HIV negative infants at 6 weeks	201404	Morifi HC	default	default	1	bmokotjomela	2018-03-13T07:39:02.046+0000		FALSE	Mohale's Hoek
RE- Number of people tested for HIV	201404	Morifi HC	default	default	179	bmokotjomela	2018-03-13T07:39:17.415+0000		FALSE	Mohale's Hoek
RE- Number of HIV positive patients newly put on ART (including transfer-in and excluding transfer out)	201404	Morifi HC	default	default	9	bmokotjomela	2018-03-13T07:39:27.288+0000		FALSE	Mohale's Hoek
RE- Number of HIV positive patients died	201404	Morifi HC	default	default	1	bmokotjomela	2018-03-13T07:39:32.641+0000		FALSE	Mohale's Hoek
RE- Number of Transfer Out's prior to 12 months	201404	Morifi HC	default	default	0	bmokotjomela	2018-03-13T07:39:33.112+0000		FALSE	Mohale's Hoek
RE- Number of patients diagnosed with genexpert	201404	Morifi HC	default	default	0	bmokotjomela	2018-03-13T07:39:43.564+0000		FALSE	Mohale's Hoek
RE- Number of TB treatments "transfer out"	201404	Morifi HC	default	default	0	bmokotjomela	2018-03-13T07:39:44.026+0000		FALSE	Mohale's Hoek
RE- Number of new TB cases "cured"	201404	Morifi HC	default	default	2	bmokotjomela	2018-03-13T07:39:44.834+0000		FALSE	Mohale's Hoek
RE- Number of TB treatments "completed"	201404	Morifi HC	default	default	0	bmokotjomela	2018-03-13T07:39:45.650+0000		FALSE	Mohale's Hoek
RE- Number of TB treatment " defaulters and lost to follow-up	201404	Morifi HC	default	default	1	bmokotjomela	2018-03-13T07:39:46.291+0000		FALSE	Mohale's Hoek
RE- Total # OPD visits (new+ old)	201404	Morifi HC	default	default	312	bmokotjomela	2018-03-13T07:39:55.046+0000		FALSE	Mohale's Hoek
RE- # of HIV/TB patients accompanied to facility	201404	Morifi HC	default	default	-99	bmokotjomela	2018-03-13T07:39:57.378+0000		FALSE	Mohale's Hoek
RE- # of pregnant women admitted to shelters	201404	Morifi HC	default	default	-99	bmokotjomela	2018-03-13T07:40:05.420+0000		FALSE	Mohale's Hoek
RE- Number of new family planning acceptors	201404	Morifi HC	default	default	9	bmokotjomela	2018-03-13T07:40:08.432+0000		FALSE	Mohale's Hoek
RE- Number of supervision visits per month	201404	Morifi HC	default	default	-99	bmokotjomela	2018-03-13T07:40:11.629+0000		FALSE	Mohale's Hoek
RE- Comments (Bolaoane)	201405	Morifi HC	default	default	.	bmokotjomela	2018-03-13T07:40:23.038+0000		FALSE	Mohale's Hoek
RE- Comments	201405	Morifi HC	default	default	.	bmokotjomela	2018-03-13T07:40:26.614+0000		FALSE	Mohale's Hoek
RE- Number of women attending the fourth ANC visit this month	201405	Morifi HC	default	default	0	bmokotjomela	2018-03-13T07:40:31.990+0000		FALSE	Mohale's Hoek
RE- Number of maternal deaths in a month during pregnancy	201405	Morifi HC	default	default	0	bmokotjomela	2018-03-13T07:40:34.144+0000		FALSE	Mohale's Hoek
RE- Total live births in the facility	201405	Morifi HC	default	default	0	bmokotjomela	2018-03-13T07:40:38.050+0000		FALSE	Mohale's Hoek
RE- Total number of institutional still births	201405	Morifi HC	default	default	0	bmokotjomela	2018-03-13T07:40:38.779+0000		FALSE	Mohale's Hoek
RE- Number of overall PNC visit attendance (per month)	201405	Morifi HC	default	default	-99	bmokotjomela	2018-03-13T07:40:50.375+0000		FALSE	Mohale's Hoek
RE- Number of deaths of children under 1 this month	201405	Morifi HC	default	default	0	bmokotjomela	2018-03-13T07:40:54.233+0000		FALSE	Mohale's Hoek
RE- Number of HIV positive infants (at 14 weeks)	201405	Morifi HC	default	default	0	bmokotjomela	2018-03-13T07:41:04.321+0000		FALSE	Mohale's Hoek
RE- Number of HIV negative infants at 14 weeks	201405	Morifi HC	default	default	0	bmokotjomela	2018-03-13T07:41:04.756+0000		FALSE	Mohale's Hoek
RE- Number of HIV negative infants at 9 months	201405	Morifi HC	default	default	0	bmokotjomela	2018-03-13T07:41:05.708+0000		FALSE	Mohale's Hoek
RE- Number of HIV positive infants at 18 months	201405	Morifi HC	default	default	0	bmokotjomela	2018-03-13T07:41:06.121+0000		FALSE	Mohale's Hoek
RE- Number of HIV negative infants at 18 months	201405	Morifi HC	default	default	0	bmokotjomela	2018-03-13T07:41:07.232+0000		FALSE	Mohale's Hoek
RE- Number of children fully immunized at 1 year (outreach)	201405	Morifi HC	default	default	-99	bmokotjomela	2018-03-13T07:41:08.704+0000		FALSE	Mohale's Hoek
RE- Number of HIV positive patients newly put on ART (including transfer-in and excluding transfer out)	201405	Morifi HC	default	default	9	bmokotjomela	2018-03-13T07:41:24.543+0000		FALSE	Mohale's Hoek
RE- Number of HIV positive patients Lost to follow-up including transfer-ins and excluding transfer outs	201405	Morifi HC	default	default	0	bmokotjomela	2018-03-13T07:41:27.098+0000		FALSE	Mohale's Hoek
RE- Number of Transfer In's post 12 months	201405	Morifi HC	default	default	0	bmokotjomela	2018-03-13T07:41:28.412+0000		FALSE	Mohale's Hoek
RE- # of MMRP (ANC and PNC) clients accompanied to facility	201407	Morifi HC	default	default	-99	bmokotjomela	2018-03-13T07:46:53.784+0000		FALSE	Mohale's Hoek
RE- Number of VHW meetings held per month	201407	Morifi HC	default	default	-99	bmokotjomela	2018-03-13T07:46:58.765+0000		FALSE	Mohale's Hoek
RE- Number of new family planning acceptors	201407	Morifi HC	default	default	13	bmokotjomela	2018-03-13T07:47:06.601+0000		FALSE	Mohale's Hoek
RE- Comments (Matsili)	201408	Morifi HC	default	default	.	bmokotjomela	2018-03-13T07:47:33.592+0000		FALSE	Mohale's Hoek
RE- Number of antenatal clinic attendees whose HIV test are positive	201408	Morifi HC	default	default	1	bmokotjomela	2018-03-13T07:47:46.556+0000		FALSE	Mohale's Hoek
RE- Number of maternal deaths in a month during pregnancy	201408	Morifi HC	default	default	0	bmokotjomela	2018-03-13T07:47:47.665+0000		FALSE	Mohale's Hoek
RE- Total number of institutional deliveries	201408	Morifi HC	default	default	0	bmokotjomela	2018-03-13T07:47:53.255+0000		FALSE	Mohale's Hoek
RE- Number of maternal deaths during delivery in a month	201408	Morifi HC	default	default	0	bmokotjomela	2018-03-13T07:47:53.840+0000		FALSE	Mohale's Hoek
RE- Number of deaths of newborn in a month before discharge	201408	Morifi HC	default	default	0	bmokotjomela	2018-03-13T07:47:54.874+0000		FALSE	Mohale's Hoek
RE- Number of overall PNC visit attendance (per month)	201408	Morifi HC	default	default	-99	bmokotjomela	2018-03-13T07:48:05.639+0000		FALSE	Mohale's Hoek
RE- Number of deaths of children under 1 this month	201408	Morifi HC	default	default	0	bmokotjomela	2018-03-13T07:48:13.721+0000		FALSE	Mohale's Hoek
RE- Number of children fully immunized at 1 year	201408	Morifi HC	default	default	0	bmokotjomela	2018-03-13T07:48:14.006+0000		FALSE	Mohale's Hoek
RE- Number of HIV exposed infants ?Transferred In?	201408	Morifi HC	default	default	0	bmokotjomela	2018-03-13T07:48:16.549+0000		FALSE	Mohale's Hoek
RE- Number of HIV positive infants (at 6 weeks)	201408	Morifi HC	default	default	0	bmokotjomela	2018-03-13T07:48:17.402+0000		FALSE	Mohale's Hoek
RE- Number of HIV positive infants (at 14 weeks)	201408	Morifi HC	default	default	0	bmokotjomela	2018-03-13T07:48:20.207+0000		FALSE	Mohale's Hoek
RE- Number of HIV positive patients newly put on ART (including transfer-in and excluding transfer out)	201408	Morifi HC	default	default	7	bmokotjomela	2018-03-13T07:48:39.730+0000		FALSE	Mohale's Hoek
RE- Number of HIV positive patients Lost to follow-up including transfer-ins and excluding transfer outs	201408	Morifi HC	default	default	0	bmokotjomela	2018-03-13T07:48:41.676+0000		FALSE	Mohale's Hoek
RE- Number of Transfer Out's prior to 12 months	201408	Morifi HC	default	default	1	bmokotjomela	2018-03-13T07:48:42.814+0000		FALSE	Mohale's Hoek
RE- Number of ART transfer in's	201408	Morifi HC	default	default	1	bmokotjomela	2018-03-13T07:53:35.715+0000		FALSE	Mohale's Hoek
RE- Total number of new enrolled TB cases in a month	201405	Morifi HC	default	default	0	cwhelley	2018-04-18T12:46:40.271+0000		FALSE	Mohale's Hoek
RE- Comments (Relebohile)	201403	Morifi HC	default	default	.	bmokotjomela	2018-03-13T07:35:41.460+0000		FALSE	Mohale's Hoek
RE- Comments (Bolaoane)	201403	Morifi HC	default	default	.	bmokotjomela	2018-03-13T07:35:43.032+0000		FALSE	Mohale's Hoek
RE- Comments	201403	Morifi HC	default	default	.	bmokotjomela	2018-03-13T07:35:45.585+0000		FALSE	Mohale's Hoek
RE- Number of women attending the fourth ANC visit this month	201403	Morifi HC	default	default	0	bmokotjomela	2018-03-13T07:36:11.690+0000		FALSE	Mohale's Hoek
RE- Number of antenatal clinic attendees whose HIV test are positive	201403	Morifi HC	default	default	2	bmokotjomela	2018-03-13T07:36:13.567+0000		FALSE	Mohale's Hoek
RE- Total live births in the facility	201403	Morifi HC	default	default	0	bmokotjomela	2018-03-13T07:36:18.252+0000		FALSE	Mohale's Hoek
RE- Total number of institutional still births	201403	Morifi HC	default	default	0	bmokotjomela	2018-03-13T07:36:19.001+0000		FALSE	Mohale's Hoek
RE- Number of overall PNC visit attendance (per month)	201403	Morifi HC	default	default	-99	bmokotjomela	2018-03-13T07:36:23.747+0000		FALSE	Mohale's Hoek
RE- Number of deaths of children under 1 this month	201403	Morifi HC	default	default	0	bmokotjomela	2018-03-13T07:36:28.290+0000		FALSE	Mohale's Hoek
RE- Number of children fully immunized at 1 year	201403	Morifi HC	default	default	2	bmokotjomela	2018-03-13T07:36:29.310+0000		FALSE	Mohale's Hoek
RE- Number of HIV positive infants at 9 months	201403	Morifi HC	default	default	0	bmokotjomela	2018-03-13T07:36:34.405+0000		FALSE	Mohale's Hoek
RE- Number of HIV negative infants at 9 months	201403	Morifi HC	default	default	2	bmokotjomela	2018-03-13T07:36:34.869+0000		FALSE	Mohale's Hoek
RE- Number of HIV positive infants at 18 months	201403	Morifi HC	default	default	0	bmokotjomela	2018-03-13T07:36:35.259+0000		FALSE	Mohale's Hoek
RE- Number of HIV negative infants at 18 months	201403	Morifi HC	default	default	2	bmokotjomela	2018-03-13T07:36:35.637+0000		FALSE	Mohale's Hoek
RE- Number of children fully immunized at 1 year (outreach)	201403	Morifi HC	default	default	-99	bmokotjomela	2018-03-13T07:36:37.494+0000		FALSE	Mohale's Hoek
RE- Number of people tested for HIV	201403	Morifi HC	default	default	59	bmokotjomela	2018-03-13T07:36:45.601+0000		FALSE	Mohale's Hoek
RE- Number of HIV positive patients newly put on ART (including transfer-in and excluding transfer out)	201403	Morifi HC	default	default	9	bmokotjomela	2018-03-13T07:36:50.186+0000		FALSE	Mohale's Hoek
RE- Number of adults and children who are still active at 12 months Include 89D & 4 v/yr	201403	Morifi HC	default	default	6	bmokotjomela	2018-03-13T07:36:51.983+0000		FALSE	Mohale's Hoek
RE- Number of HIV positive patients died	201403	Morifi HC	default	default	0	bmokotjomela	2018-03-13T07:36:53.660+0000		FALSE	Mohale's Hoek
RE- Number of Transfer In's post 12 months	201403	Morifi HC	default	default	0	bmokotjomela	2018-03-13T07:36:54.538+0000		FALSE	Mohale's Hoek
RE- Total Number of smear positive TB cases registered in the same period	201403	Morifi HC	default	default	0	bmokotjomela	2018-03-13T07:37:31.105+0000		FALSE	Mohale's Hoek
RE- Number of patients diagnosed with genexpert	201403	Morifi HC	default	default	0	bmokotjomela	2018-03-13T07:37:31.573+0000		FALSE	Mohale's Hoek
RE- Number of TB treatments "transfer out"	201403	Morifi HC	default	default	1	bmokotjomela	2018-03-13T07:37:32.657+0000		FALSE	Mohale's Hoek
RE- Number of new TB cases "cured"	201403	Morifi HC	default	default	0	bmokotjomela	2018-03-13T07:37:35.189+0000		FALSE	Mohale's Hoek
RE- Number of TB treatment " defaulters and lost to follow-up	201403	Morifi HC	default	default	0	bmokotjomela	2018-03-13T07:37:36.010+0000		FALSE	Mohale's Hoek
RE- Number of TB treatments with "Death" as an outcome	201403	Morifi HC	default	default	0	bmokotjomela	2018-03-13T07:37:36.843+0000		FALSE	Mohale's Hoek
RE- Total # OPD visits (new+ old)	201403	Morifi HC	default	default	701	bmokotjomela	2018-03-13T07:37:45.116+0000		FALSE	Mohale's Hoek
RE- # of pregnant women admitted to shelters	201403	Morifi HC	default	default	-99	bmokotjomela	2018-03-13T07:37:57.841+0000		FALSE	Mohale's Hoek
RE- Number of new family planning acceptors	201403	Morifi HC	default	default	12	bmokotjomela	2018-03-13T07:38:01.719+0000		FALSE	Mohale's Hoek
RE- Comments (Relebohile)	201404	Morifi HC	default	default	.	bmokotjomela	2018-03-13T07:38:16.715+0000		FALSE	Mohale's Hoek
RE- Total number of institutional deliveries	201404	Morifi HC	default	default	0	bmokotjomela	2018-03-13T07:38:30.444+0000		FALSE	Mohale's Hoek
RE- Total live births in the facility	201404	Morifi HC	default	default	0	bmokotjomela	2018-03-13T07:38:37.523+0000		FALSE	Mohale's Hoek
RE- Number of maternal deaths during delivery in a month	201404	Morifi HC	default	default	0	bmokotjomela	2018-03-13T07:38:37.858+0000		FALSE	Mohale's Hoek
RE- Total number of institutional still births	201404	Morifi HC	default	default	0	bmokotjomela	2018-03-13T07:38:37.952+0000		FALSE	Mohale's Hoek
RE- Number of deaths of newborn in a month before discharge	201404	Morifi HC	default	default	0	bmokotjomela	2018-03-13T07:38:38.189+0000		FALSE	Mohale's Hoek
RE- Number of deaths of children under 5 this month	201404	Morifi HC	default	default	0	bmokotjomela	2018-03-13T07:38:55.566+0000		FALSE	Mohale's Hoek
RE- Number of children fully immunized at 1 year	201404	Morifi HC	default	default	6	bmokotjomela	2018-03-13T07:38:56.190+0000		FALSE	Mohale's Hoek
RE- Number of HIV exposed infants (infected mothers)	201404	Morifi HC	default	default	1	bmokotjomela	2018-03-13T07:38:57.694+0000		FALSE	Mohale's Hoek
RE- Number of HIV exposed infants ?Transferred In?	201404	Morifi HC	default	default	1	bmokotjomela	2018-03-13T07:38:58.760+0000		FALSE	Mohale's Hoek
RE- Number of HIV exposed infants ?Transferred Out?	201404	Morifi HC	default	default	0	bmokotjomela	2018-03-13T07:38:59.861+0000		FALSE	Mohale's Hoek
RE- Number of HIV positive infants (at 6 weeks)	201404	Morifi HC	default	default	0	bmokotjomela	2018-03-13T07:39:00.356+0000		FALSE	Mohale's Hoek
RE- Number of HIV positive infants (at 14 weeks)	201404	Morifi HC	default	default	0	bmokotjomela	2018-03-13T07:39:04.070+0000		FALSE	Mohale's Hoek
RE- Number of HIV negative infants at 14 weeks	201404	Morifi HC	default	default	0	bmokotjomela	2018-03-13T07:39:04.562+0000		FALSE	Mohale's Hoek
RE- Number of HIV positive infants at 9 months	201404	Morifi HC	default	default	0	bmokotjomela	2018-03-13T07:39:05.051+0000		FALSE	Mohale's Hoek
RE- Number of HIV negative infants at 9 months	201404	Morifi HC	default	default	1	bmokotjomela	2018-03-13T07:39:05.651+0000		FALSE	Mohale's Hoek
RE- Number of HIV positive infants at 18 months	201404	Morifi HC	default	default	0	bmokotjomela	2018-03-13T07:39:06.157+0000		FALSE	Mohale's Hoek
RE- Number of HIV negative infants at 18 months	201404	Morifi HC	default	default	1	bmokotjomela	2018-03-13T07:39:06.660+0000		FALSE	Mohale's Hoek
RE- Number of children fully immunized at 1 year (outreach)	201404	Morifi HC	default	default	-99	bmokotjomela	2018-03-13T07:39:08.227+0000		FALSE	Mohale's Hoek
RE- Number of people who tested positive for HIV	201404	Morifi HC	default	default	3	bmokotjomela	2018-03-13T07:39:18.151+0000		FALSE	Mohale's Hoek
RE- Number of ART transfer in's	201404	Morifi HC	default	default	1	bmokotjomela	2018-03-13T07:39:28.722+0000		FALSE	Mohale's Hoek
RE- Number of adults and children who are still active at 12 months Include 89D & 4 v/yr	201404	Morifi HC	default	default	9	bmokotjomela	2018-03-13T07:39:29.600+0000		FALSE	Mohale's Hoek
RE- Number of HIV positive patients Lost to follow-up including transfer-ins and excluding transfer outs	201404	Morifi HC	default	default	0	bmokotjomela	2018-03-13T07:39:30.512+0000		FALSE	Mohale's Hoek
RE- Number of Transfer In's post 12 months	201404	Morifi HC	default	default	0	bmokotjomela	2018-03-13T07:39:33.487+0000		FALSE	Mohale's Hoek
RE- Total number of new enrolled TB cases in a month	201404	Morifi HC	default	default	3	bmokotjomela	2018-03-13T07:39:38.206+0000		FALSE	Mohale's Hoek
RE- Total number of TB Transfer In's	201404	Morifi HC	default	default	0	bmokotjomela	2018-03-13T07:39:42.032+0000		FALSE	Mohale's Hoek
RE- Total Number of smear positive TB cases registered in the same period	201404	Morifi HC	default	default	3	bmokotjomela	2018-03-13T07:39:42.668+0000		FALSE	Mohale's Hoek
RE- number of TB treatments with "treatment failure"	201404	Morifi HC	default	default	0	bmokotjomela	2018-03-13T07:39:46.923+0000		FALSE	Mohale's Hoek
RE- Number of TB treatments with "Death" as an outcome	201404	Morifi HC	default	default	0	bmokotjomela	2018-03-13T07:39:47.295+0000		FALSE	Mohale's Hoek
RE- Number of TB treatments with missing outcomes	201404	Morifi HC	default	default	0	bmokotjomela	2018-03-13T07:39:47.618+0000		FALSE	Mohale's Hoek
RE- # of MMRP (ANC and PNC) clients accompanied to facility	201404	Morifi HC	default	default	-99	bmokotjomela	2018-03-13T07:39:58.611+0000		FALSE	Mohale's Hoek
RE- # of home deliveries	201404	Morifi HC	default	default	-99	bmokotjomela	2018-03-13T07:39:59.284+0000		FALSE	Mohale's Hoek
RE- Number of VHW meetings held per month	201404	Morifi HC	default	default	-99	bmokotjomela	2018-03-13T07:40:02.492+0000		FALSE	Mohale's Hoek
RE- Comments (Relebohile)	201405	Morifi HC	default	default	.	bmokotjomela	2018-03-13T07:40:21.477+0000		FALSE	Mohale's Hoek
RE- Comments (Matsili)	201405	Morifi HC	default	default	.	bmokotjomela	2018-03-13T07:40:25.709+0000		FALSE	Mohale's Hoek
RE- Number of women attending first ANC visit at this facility	201405	Morifi HC	default	default	6	bmokotjomela	2018-03-13T07:40:31.533+0000		FALSE	Mohale's Hoek
RE- Number of antenatal clinic attendees tested for HIV infection	201405	Morifi HC	default	default	3	bmokotjomela	2018-03-13T07:40:32.395+0000		FALSE	Mohale's Hoek
RE- Number of antenatal clinic attendees whose HIV test are positive	201405	Morifi HC	default	default	0	bmokotjomela	2018-03-13T07:40:33.770+0000		FALSE	Mohale's Hoek
RE- Total number of institutional deliveries	201405	Morifi HC	default	default	0	bmokotjomela	2018-03-13T07:40:37.657+0000		FALSE	Mohale's Hoek
RE- Number of maternal deaths during delivery in a month	201405	Morifi HC	default	default	0	bmokotjomela	2018-03-13T07:40:38.423+0000		FALSE	Mohale's Hoek
RE- Number of deaths of newborn in a month before discharge	201405	Morifi HC	default	default	0	bmokotjomela	2018-03-13T07:40:39.110+0000		FALSE	Mohale's Hoek
RE- Total number of women referred for emergency care to higher level facility during pregnancy and labor	201405	Morifi HC	default	default	-99	bmokotjomela	2018-03-13T07:40:49.221+0000		FALSE	Mohale's Hoek
RE- Number of deaths of children 28 days and under	201405	Morifi HC	default	default	0	bmokotjomela	2018-03-13T07:40:53.844+0000		FALSE	Mohale's Hoek
RE- Number of deaths of children under 5 this month	201405	Morifi HC	default	default	0	bmokotjomela	2018-03-13T07:40:54.634+0000		FALSE	Mohale's Hoek
RE- Number of children fully immunized at 1 year	201405	Morifi HC	default	default	2	bmokotjomela	2018-03-13T07:40:57.152+0000		FALSE	Mohale's Hoek
RE- Number of HIV exposed infants (infected mothers)	201405	Morifi HC	default	default	2	bmokotjomela	2018-03-13T07:40:58.202+0000		FALSE	Mohale's Hoek
RE- Number of HIV exposed infants ?Transferred In?	201405	Morifi HC	default	default	1	bmokotjomela	2018-03-13T07:40:59.044+0000		FALSE	Mohale's Hoek
RE- Number of HIV exposed infants ?Transferred Out?	201405	Morifi HC	default	default	0	bmokotjomela	2018-03-13T07:41:00.742+0000		FALSE	Mohale's Hoek
RE- Number of HIV positive infants (at 6 weeks)	201405	Morifi HC	default	default	0	bmokotjomela	2018-03-13T07:41:01.209+0000		FALSE	Mohale's Hoek
RE- Number of HIV negative infants at 6 weeks	201405	Morifi HC	default	default	1	bmokotjomela	2018-03-13T07:41:03.719+0000		FALSE	Mohale's Hoek
RE- Number of HIV positive infants at 9 months	201405	Morifi HC	default	default	0	bmokotjomela	2018-03-13T07:41:05.395+0000		FALSE	Mohale's Hoek
RE- Number of people tested for HIV	201405	Morifi HC	default	default	49	bmokotjomela	2018-03-13T07:41:15.509+0000		FALSE	Mohale's Hoek
RE- Number of people who tested positive for HIV	201405	Morifi HC	default	default	4	bmokotjomela	2018-03-13T07:41:16.225+0000		FALSE	Mohale's Hoek
RE- Number of ART transfer in's	201405	Morifi HC	default	default	0	bmokotjomela	2018-03-13T07:41:25.129+0000		FALSE	Mohale's Hoek
RE- Number of adults and children who are still active at 12 months Include 89D & 4 v/yr	201405	Morifi HC	default	default	8	bmokotjomela	2018-03-13T07:41:26.297+0000		FALSE	Mohale's Hoek
RE- Number of HIV positive patients died	201405	Morifi HC	default	default	0	bmokotjomela	2018-03-13T07:41:27.515+0000		FALSE	Mohale's Hoek
RE- Number of Transfer Out's prior to 12 months	201405	Morifi HC	default	default	1	bmokotjomela	2018-03-13T07:41:27.997+0000		FALSE	Mohale's Hoek
RE- Total # OPD visits (new+ old)	201405	Morifi HC	default	default	549	bmokotjomela	2018-03-13T07:41:55.801+0000		FALSE	Mohale's Hoek
RE- # of HIV/TB patients accompanied to facility	201405	Morifi HC	default	default	-99	bmokotjomela	2018-03-13T07:42:00.026+0000		FALSE	Mohale's Hoek
RE- # of MMRP (ANC and PNC) clients accompanied to facility	201405	Morifi HC	default	default	-99	bmokotjomela	2018-03-13T07:42:03.778+0000		FALSE	Mohale's Hoek
RE- # of home deliveries	201405	Morifi HC	default	default	-99	bmokotjomela	2018-03-13T07:42:04.845+0000		FALSE	Mohale's Hoek
RE- Number of VHW meetings held per month	201405	Morifi HC	default	default	-99	bmokotjomela	2018-03-13T07:42:08.526+0000		FALSE	Mohale's Hoek
RE- # of pregnant women admitted to shelters	201405	Morifi HC	default	default	-99	bmokotjomela	2018-03-13T07:42:11.153+0000		FALSE	Mohale's Hoek
RE- Number of new family planning acceptors	201405	Morifi HC	default	default	2	bmokotjomela	2018-03-13T07:42:14.151+0000		FALSE	Mohale's Hoek
RE- Number of supervision visits per month	201405	Morifi HC	default	default	-99	bmokotjomela	2018-03-13T07:42:19.146+0000		FALSE	Mohale's Hoek
RE- Number of women attending first ANC visit at this facility	201406	Morifi HC	default	default	8	bmokotjomela	2018-03-13T07:42:40.028+0000		FALSE	Mohale's Hoek
RE- Number of antenatal clinic attendees tested for HIV infection	201406	Morifi HC	default	default	2	bmokotjomela	2018-03-13T07:42:40.775+0000		FALSE	Mohale's Hoek
RE- Number of maternal deaths in a month during pregnancy	201406	Morifi HC	default	default	0	bmokotjomela	2018-03-13T07:42:45.085+0000		FALSE	Mohale's Hoek
RE- Total live births in the facility	201406	Morifi HC	default	default	0	bmokotjomela	2018-03-13T07:42:56.213+0000		FALSE	Mohale's Hoek
RE- Number of maternal deaths during delivery in a month	201406	Morifi HC	default	default	0	bmokotjomela	2018-03-13T07:42:56.524+0000		FALSE	Mohale's Hoek
RE- Number of deaths of newborn in a month before discharge	201406	Morifi HC	default	default	0	bmokotjomela	2018-03-13T07:42:57.481+0000		FALSE	Mohale's Hoek
RE- Number of deaths of children under 1 this month	201406	Morifi HC	default	default	0	bmokotjomela	2018-03-13T07:43:07.380+0000		FALSE	Mohale's Hoek
RE- Number of deaths of children under 5 this month	201406	Morifi HC	default	default	0	bmokotjomela	2018-03-13T07:43:09.133+0000		FALSE	Mohale's Hoek
RE- Number of HIV exposed infants (infected mothers)	201406	Morifi HC	default	default	2	bmokotjomela	2018-03-13T07:43:10.830+0000		FALSE	Mohale's Hoek
RE- Number of HIV exposed infants ?Transferred Out?	201406	Morifi HC	default	default	0	bmokotjomela	2018-03-13T07:43:12.004+0000		FALSE	Mohale's Hoek
RE- Number of HIV negative infants at 6 weeks	201406	Morifi HC	default	default	2	bmokotjomela	2018-03-13T07:43:13.140+0000		FALSE	Mohale's Hoek
RE- Number of HIV negative infants at 14 weeks	201406	Morifi HC	default	default	0	bmokotjomela	2018-03-13T07:43:14.467+0000		FALSE	Mohale's Hoek
RE- Number of HIV positive infants at 18 months	201406	Morifi HC	default	default	0	bmokotjomela	2018-03-13T07:43:16.245+0000		FALSE	Mohale's Hoek
RE- Number of people who tested positive for HIV	201406	Morifi HC	default	default	7	bmokotjomela	2018-03-13T07:43:25.207+0000		FALSE	Mohale's Hoek
RE- Total # OPD visits (new+ old)	201406	Morifi HC	default	default	542	bmokotjomela	2018-03-13T07:44:09.660+0000		FALSE	Mohale's Hoek
RE- # of HIV/TB patients accompanied to facility	201406	Morifi HC	default	default	-99	bmokotjomela	2018-03-13T07:44:12.052+0000		FALSE	Mohale's Hoek
RE- # of MMRP (ANC and PNC) clients accompanied to facility	201406	Morifi HC	default	default	-99	bmokotjomela	2018-03-13T07:44:12.899+0000		FALSE	Mohale's Hoek
RE- # of home deliveries	201406	Morifi HC	default	default	-99	bmokotjomela	2018-03-13T07:44:13.669+0000		FALSE	Mohale's Hoek
RE- Number of VHW meetings held per month	201406	Morifi HC	default	default	-99	bmokotjomela	2018-03-13T07:44:20.889+0000		FALSE	Mohale's Hoek
RE- Comments (Bolaoane)	201407	Morifi HC	default	default	.	bmokotjomela	2018-03-13T07:44:44.240+0000		FALSE	Mohale's Hoek
RE- Comments (Matsili)	201407	Morifi HC	default	default	.	bmokotjomela	2018-03-13T07:44:45.816+0000		FALSE	Mohale's Hoek
RE- Comments	201407	Morifi HC	default	default	.	bmokotjomela	2018-03-13T07:44:46.643+0000		FALSE	Mohale's Hoek
RE- Number of women attending first ANC visit at this facility	201407	Morifi HC	default	default	3	bmokotjomela	2018-03-13T07:45:20.520+0000		FALSE	Mohale's Hoek
RE- Number of antenatal clinic attendees tested for HIV infection	201407	Morifi HC	default	default	3	bmokotjomela	2018-03-13T07:45:21.140+0000		FALSE	Mohale's Hoek
RE- Number of antenatal clinic attendees whose HIV test are positive	201407	Morifi HC	default	default	0	bmokotjomela	2018-03-13T07:45:21.519+0000		FALSE	Mohale's Hoek
RE- Number of maternal deaths in a month during pregnancy	201407	Morifi HC	default	default	0	bmokotjomela	2018-03-13T07:45:21.907+0000		FALSE	Mohale's Hoek
RE- Total number of institutional deliveries	201407	Morifi HC	default	default	0	bmokotjomela	2018-03-13T07:45:25.356+0000		FALSE	Mohale's Hoek
RE- Total live births in the facility	201407	Morifi HC	default	default	0	bmokotjomela	2018-03-13T07:45:25.734+0000		FALSE	Mohale's Hoek
RE- Number of maternal deaths during delivery in a month	201407	Morifi HC	default	default	0	bmokotjomela	2018-03-13T07:45:26.096+0000		FALSE	Mohale's Hoek
RE- Total number of institutional still births	201407	Morifi HC	default	default	0	bmokotjomela	2018-03-13T07:45:26.459+0000		FALSE	Mohale's Hoek
RE- Number of deaths of newborn in a month before discharge	201407	Morifi HC	default	default	0	bmokotjomela	2018-03-13T07:45:26.816+0000		FALSE	Mohale's Hoek
RE- Total number of women referred for emergency care to higher level facility during pregnancy and labor	201407	Morifi HC	default	default	-99	bmokotjomela	2018-03-13T07:45:30.870+0000		FALSE	Mohale's Hoek
RE- Number of deaths of children 28 days and under	201407	Morifi HC	default	default	0	bmokotjomela	2018-03-13T07:45:43.663+0000		FALSE	Mohale's Hoek
RE- Number of deaths of children under 5 this month	201407	Morifi HC	default	default	0	bmokotjomela	2018-03-13T07:45:44.522+0000		FALSE	Mohale's Hoek
RE- Number of children fully immunized at 1 year	201407	Morifi HC	default	default	2	bmokotjomela	2018-03-13T07:45:45.205+0000		FALSE	Mohale's Hoek
RE- Number of HIV exposed infants (infected mothers)	201407	Morifi HC	default	default	1	bmokotjomela	2018-03-13T07:45:48.826+0000		FALSE	Mohale's Hoek
RE- Number of HIV exposed infants ?Transferred In?	201407	Morifi HC	default	default	0	bmokotjomela	2018-03-13T07:45:49.783+0000		FALSE	Mohale's Hoek
RE- Number of HIV exposed infants ?Transferred Out?	201407	Morifi HC	default	default	0	bmokotjomela	2018-03-13T07:45:50.842+0000		FALSE	Mohale's Hoek
RE- Number of HIV negative infants at 6 weeks	201407	Morifi HC	default	default	1	bmokotjomela	2018-03-13T07:45:52.142+0000		FALSE	Mohale's Hoek
RE- Number of HIV negative infants at 14 weeks	201407	Morifi HC	default	default	0	bmokotjomela	2018-03-13T07:45:53.581+0000		FALSE	Mohale's Hoek
RE- Number of HIV negative infants at 9 months	201407	Morifi HC	default	default	1	bmokotjomela	2018-03-13T07:45:55.164+0000		FALSE	Mohale's Hoek
RE- Number of children fully immunized at 1 year (outreach)	201407	Morifi HC	default	default	-99	bmokotjomela	2018-03-13T07:46:08.747+0000		FALSE	Mohale's Hoek
RE- Number of people who tested positive for HIV	201407	Morifi HC	default	default	9	bmokotjomela	2018-03-13T07:46:13.965+0000		FALSE	Mohale's Hoek
RE- Number of ART transfer in's	201407	Morifi HC	default	default	0	bmokotjomela	2018-03-13T07:46:27.827+0000		FALSE	Mohale's Hoek
RE- Number of HIV positive patients Lost to follow-up including transfer-ins and excluding transfer outs	201407	Morifi HC	default	default	0	bmokotjomela	2018-03-13T07:46:28.366+0000		FALSE	Mohale's Hoek
RE- Number of Transfer Out's prior to 12 months	201407	Morifi HC	default	default	1	bmokotjomela	2018-03-13T07:46:29.461+0000		FALSE	Mohale's Hoek
RE- Total number of new enrolled TB cases in a month	201407	Morifi HC	default	default	3	bmokotjomela	2018-03-13T07:46:34.148+0000		FALSE	Mohale's Hoek
RE- Total number of TB Transfer In's	201407	Morifi HC	default	default	0	bmokotjomela	2018-03-13T07:46:35.996+0000		FALSE	Mohale's Hoek
RE- Number of patients diagnosed with genexpert	201407	Morifi HC	default	default	0	bmokotjomela	2018-03-13T07:46:36.930+0000		FALSE	Mohale's Hoek
RE- Number of TB treatments "transfer out"	201407	Morifi HC	default	default	0	bmokotjomela	2018-03-13T07:46:38.330+0000		FALSE	Mohale's Hoek
RE- Number of new TB cases "cured"	201407	Morifi HC	default	default	0	bmokotjomela	2018-03-13T07:46:40.623+0000		FALSE	Mohale's Hoek
RE- Number of TB treatment " defaulters and lost to follow-up	201407	Morifi HC	default	default	0	bmokotjomela	2018-03-13T07:46:42.300+0000		FALSE	Mohale's Hoek
RE- Number of TB treatments with missing outcomes	201407	Morifi HC	default	default	0	bmokotjomela	2018-03-13T07:46:43.760+0000		FALSE	Mohale's Hoek
RE- Number of children fully immunized at 1 year	201505	Morifi HC	default	default	0	bmokotjomela	2018-03-13T08:27:24.155+0000		FALSE	Mohale's Hoek
RE- Number of HIV positive infants (at 6 weeks)	201505	Morifi HC	default	default	0	bmokotjomela	2018-03-13T08:27:29.579+0000		FALSE	Mohale's Hoek
RE- Number of patients diagnosed with genexpert	201405	Morifi HC	default	default	0	cwhelley	2018-04-18T12:46:41.605+0000		FALSE	Mohale's Hoek
RE- Number of TB treatments "transfer out"	201405	Morifi HC	default	default	0	cwhelley	2018-04-18T12:46:42.248+0000		FALSE	Mohale's Hoek
RE- Number of new TB cases "cured"	201405	Morifi HC	default	default	0	cwhelley	2018-04-18T12:46:43.170+0000		FALSE	Mohale's Hoek
RE- Number of TB treatments "completed"	201405	Morifi HC	default	default	0	cwhelley	2018-04-18T12:46:46.315+0000		FALSE	Mohale's Hoek
RE- number of TB treatments with "treatment failure"	201405	Morifi HC	default	default	0	cwhelley	2018-04-18T12:46:48.059+0000		FALSE	Mohale's Hoek
RE- Number of TB treatments with missing outcomes	201405	Morifi HC	default	default	0	cwhelley	2018-04-18T12:46:49.671+0000		FALSE	Mohale's Hoek
RE- Total number of new enrolled TB cases in a month	201406	Morifi HC	default	default	0	cwhelley	2018-04-18T12:48:18.198+0000		FALSE	Mohale's Hoek
RE- Total number of TB Transfer In's	201406	Morifi HC	default	default	0	cwhelley	2018-04-18T12:48:19.180+0000		FALSE	Mohale's Hoek
RE- Number of TB treatments "completed"	201406	Morifi HC	default	default	0	cwhelley	2018-04-18T12:48:24.075+0000		FALSE	Mohale's Hoek
RE- number of TB treatments with "treatment failure"	201406	Morifi HC	default	default	0	cwhelley	2018-04-18T12:48:28.005+0000		FALSE	Mohale's Hoek
RE- Number of TB treatments with "Death" as an outcome	201406	Morifi HC	default	default	0	cwhelley	2018-04-18T12:48:29.098+0000		FALSE	Mohale's Hoek
RE- Number of TB treatments with missing outcomes	201406	Morifi HC	default	default	0	cwhelley	2018-04-18T12:48:29.692+0000		FALSE	Mohale's Hoek
RE- Number of deaths of children 28 days and under	201406	Morifi HC	default	default	0	bmokotjomela	2018-03-13T07:43:06.995+0000		FALSE	Mohale's Hoek
RE- Number of children fully immunized at 1 year	201406	Morifi HC	default	default	4	bmokotjomela	2018-03-13T07:43:10.228+0000		FALSE	Mohale's Hoek
RE- Number of HIV exposed infants ?Transferred In?	201406	Morifi HC	default	default	0	bmokotjomela	2018-03-13T07:43:11.576+0000		FALSE	Mohale's Hoek
RE- Number of HIV positive infants (at 6 weeks)	201406	Morifi HC	default	default	0	bmokotjomela	2018-03-13T07:43:12.441+0000		FALSE	Mohale's Hoek
RE- Number of HIV positive infants (at 14 weeks)	201406	Morifi HC	default	default	0	bmokotjomela	2018-03-13T07:43:14.044+0000		FALSE	Mohale's Hoek
RE- Number of HIV positive infants at 9 months	201406	Morifi HC	default	default	0	bmokotjomela	2018-03-13T07:43:14.887+0000		FALSE	Mohale's Hoek
RE- Number of HIV negative infants at 9 months	201406	Morifi HC	default	default	2	bmokotjomela	2018-03-13T07:43:15.423+0000		FALSE	Mohale's Hoek
RE- Number of HIV negative infants at 18 months	201406	Morifi HC	default	default	1	bmokotjomela	2018-03-13T07:43:16.694+0000		FALSE	Mohale's Hoek
RE- Number of children fully immunized at 1 year (outreach)	201406	Morifi HC	default	default	-99	bmokotjomela	2018-03-13T07:43:18.214+0000		FALSE	Mohale's Hoek
RE- Number of people tested for HIV	201406	Morifi HC	default	default	100	bmokotjomela	2018-03-13T07:43:24.718+0000		FALSE	Mohale's Hoek
RE- Number of HIV positive patients newly put on ART (including transfer-in and excluding transfer out)	201406	Morifi HC	default	default	4	bmokotjomela	2018-03-13T07:43:30.861+0000		FALSE	Mohale's Hoek
RE- Number of ART transfer in's	201406	Morifi HC	default	default	1	bmokotjomela	2018-03-13T07:43:33.324+0000		FALSE	Mohale's Hoek
RE- Number of adults and children who are still active at 12 months Include 89D & 4 v/yr	201406	Morifi HC	default	default	4	bmokotjomela	2018-03-13T07:43:34.473+0000		FALSE	Mohale's Hoek
RE- Number of HIV positive patients Lost to follow-up including transfer-ins and excluding transfer outs	201406	Morifi HC	default	default	1	bmokotjomela	2018-03-13T07:43:35.581+0000		FALSE	Mohale's Hoek
RE- Number of HIV positive patients died	201406	Morifi HC	default	default	0	bmokotjomela	2018-03-13T07:43:36.411+0000		FALSE	Mohale's Hoek
RE- Number of Transfer Out's prior to 12 months	201406	Morifi HC	default	default	0	bmokotjomela	2018-03-13T07:43:36.814+0000		FALSE	Mohale's Hoek
RE- Number of Transfer In's post 12 months	201406	Morifi HC	default	default	0	bmokotjomela	2018-03-13T07:43:37.164+0000		FALSE	Mohale's Hoek
RE- # of pregnant women admitted to shelters	201406	Morifi HC	default	default	-99	bmokotjomela	2018-03-13T07:44:24.726+0000		FALSE	Mohale's Hoek
RE- Number of new family planning acceptors	201406	Morifi HC	default	default	3	bmokotjomela	2018-03-13T07:44:28.415+0000		FALSE	Mohale's Hoek
RE- Number of supervision visits per month	201406	Morifi HC	default	default	-99	bmokotjomela	2018-03-13T07:44:33.153+0000		FALSE	Mohale's Hoek
RE- Comments (Relebohile)	201407	Morifi HC	default	default	.	bmokotjomela	2018-03-13T07:44:42.590+0000		FALSE	Mohale's Hoek
RE- Number of women attending the fourth ANC visit this month	201407	Morifi HC	default	default	0	bmokotjomela	2018-03-13T07:45:20.825+0000		FALSE	Mohale's Hoek
RE- Number of overall PNC visit attendance (per month)	201407	Morifi HC	default	default	-99	bmokotjomela	2018-03-13T07:45:32.625+0000		FALSE	Mohale's Hoek
RE- Number of deaths of children under 1 this month	201407	Morifi HC	default	default	0	bmokotjomela	2018-03-13T07:45:44.091+0000		FALSE	Mohale's Hoek
RE- Number of HIV positive infants (at 6 weeks)	201407	Morifi HC	default	default	0	bmokotjomela	2018-03-13T07:45:51.315+0000		FALSE	Mohale's Hoek
RE- Number of HIV positive infants (at 14 weeks)	201407	Morifi HC	default	default	0	bmokotjomela	2018-03-13T07:45:53.135+0000		FALSE	Mohale's Hoek
RE- Number of HIV positive infants at 9 months	201407	Morifi HC	default	default	0	bmokotjomela	2018-03-13T07:45:54.302+0000		FALSE	Mohale's Hoek
RE- Number of HIV positive infants at 18 months	201407	Morifi HC	default	default	0	bmokotjomela	2018-03-13T07:45:55.827+0000		FALSE	Mohale's Hoek
RE- Number of HIV negative infants at 18 months	201407	Morifi HC	default	default	1	bmokotjomela	2018-03-13T07:46:04.007+0000		FALSE	Mohale's Hoek
RE- Number of people tested for HIV	201407	Morifi HC	default	default	99	bmokotjomela	2018-03-13T07:46:13.181+0000		FALSE	Mohale's Hoek
RE- Number of HIV positive patients newly put on ART (including transfer-in and excluding transfer out)	201407	Morifi HC	default	default	7	bmokotjomela	2018-03-13T07:46:27.260+0000		FALSE	Mohale's Hoek
RE- Number of adults and children who are still active at 12 months Include 89D & 4 v/yr	201407	Morifi HC	default	default	6	bmokotjomela	2018-03-13T07:46:27.932+0000		FALSE	Mohale's Hoek
RE- Number of HIV positive patients died	201407	Morifi HC	default	default	0	bmokotjomela	2018-03-13T07:46:28.902+0000		FALSE	Mohale's Hoek
RE- Number of Transfer In's post 12 months	201407	Morifi HC	default	default	0	bmokotjomela	2018-03-13T07:46:29.998+0000		FALSE	Mohale's Hoek
RE- Total Number of smear positive TB cases registered in the same period	201407	Morifi HC	default	default	0	bmokotjomela	2018-03-13T07:46:36.460+0000		FALSE	Mohale's Hoek
RE- Number of TB treatments "completed"	201407	Morifi HC	default	default	3	bmokotjomela	2018-03-13T07:46:41.458+0000		FALSE	Mohale's Hoek
RE- number of TB treatments with "treatment failure"	201407	Morifi HC	default	default	0	bmokotjomela	2018-03-13T07:46:42.748+0000		FALSE	Mohale's Hoek
RE- Number of TB treatments with "Death" as an outcome	201407	Morifi HC	default	default	0	bmokotjomela	2018-03-13T07:46:43.414+0000		FALSE	Mohale's Hoek
RE- # of home deliveries	201411	Morifi HC	default	default	-99	bmokotjomela	2018-03-13T08:01:58.134+0000		FALSE	Mohale's Hoek
RE- Number of supervision visits per month	201411	Morifi HC	default	default	-99	bmokotjomela	2018-03-13T08:02:13.059+0000		FALSE	Mohale's Hoek
RE- Comments (Relebohile)	201412	Morifi HC	default	default	.	bmokotjomela	2018-03-13T08:02:23.074+0000		FALSE	Mohale's Hoek
RE- Comments (Bolaoane)	201412	Morifi HC	default	default	.	bmokotjomela	2018-03-13T08:02:24.707+0000		FALSE	Mohale's Hoek
RE- Comments (Matsili)	201412	Morifi HC	default	default	.	bmokotjomela	2018-03-13T08:02:26.304+0000		FALSE	Mohale's Hoek
RE- Number of women attending first ANC visit at this facility	201412	Morifi HC	default	default	2	bmokotjomela	2018-03-13T08:02:32.171+0000		FALSE	Mohale's Hoek
RE- Number of women attending the fourth ANC visit this month	201412	Morifi HC	default	default	0	bmokotjomela	2018-03-13T08:02:32.632+0000		FALSE	Mohale's Hoek
RE- Number of antenatal clinic attendees whose HIV test are positive	201412	Morifi HC	default	default	0	bmokotjomela	2018-03-13T08:02:34.413+0000		FALSE	Mohale's Hoek
RE- Total number of institutional deliveries	201412	Morifi HC	default	default	0	bmokotjomela	2018-03-13T08:02:38.413+0000		FALSE	Mohale's Hoek
RE- Number of maternal deaths during delivery in a month	201412	Morifi HC	default	default	0	bmokotjomela	2018-03-13T08:02:39.102+0000		FALSE	Mohale's Hoek
RE- Number of deaths of newborn in a month before discharge	201412	Morifi HC	default	default	0	bmokotjomela	2018-03-13T08:02:39.771+0000		FALSE	Mohale's Hoek
RE- Number of overall PNC visit attendance (per month)	201412	Morifi HC	default	default	-99	bmokotjomela	2018-03-13T08:02:45.237+0000		FALSE	Mohale's Hoek
RE- Number of deaths of children 28 days and under	201412	Morifi HC	default	default	0	bmokotjomela	2018-03-13T08:02:51.383+0000		FALSE	Mohale's Hoek
RE- Number of deaths of children under 5 this month	201412	Morifi HC	default	default	0	bmokotjomela	2018-03-13T08:02:52.145+0000		FALSE	Mohale's Hoek
RE- Number of HIV exposed infants ?Transferred In?	201412	Morifi HC	default	default	0	bmokotjomela	2018-03-13T08:02:55.587+0000		FALSE	Mohale's Hoek
RE- Number of HIV positive infants (at 6 weeks)	201412	Morifi HC	default	default	0	bmokotjomela	2018-03-13T08:02:56.289+0000		FALSE	Mohale's Hoek
RE- Number of HIV positive infants (at 14 weeks)	201412	Morifi HC	default	default	0	bmokotjomela	2018-03-13T08:02:56.960+0000		FALSE	Mohale's Hoek
RE- Number of HIV positive infants at 9 months	201412	Morifi HC	default	default	0	bmokotjomela	2018-03-13T08:02:57.645+0000		FALSE	Mohale's Hoek
RE- Number of HIV positive infants at 18 months	201412	Morifi HC	default	default	0	bmokotjomela	2018-03-13T08:02:59.132+0000		FALSE	Mohale's Hoek
RE- Number of HIV negative infants at 18 months	201412	Morifi HC	default	default	0	bmokotjomela	2018-03-13T08:03:00.304+0000		FALSE	Mohale's Hoek
RE- Number of people tested for HIV	201412	Morifi HC	default	default	45	bmokotjomela	2018-03-13T08:03:07.302+0000		FALSE	Mohale's Hoek
RE- Number of HIV positive patients newly put on ART (including transfer-in and excluding transfer out)	201412	Morifi HC	default	default	11	bmokotjomela	2018-03-13T08:03:14.602+0000		FALSE	Mohale's Hoek
RE- Number of adults and children who are still active at 12 months Include 89D & 4 v/yr	201412	Morifi HC	default	default	3	bmokotjomela	2018-03-13T08:03:15.631+0000		FALSE	Mohale's Hoek
RE- Number of HIV positive patients Lost to follow-up including transfer-ins and excluding transfer outs	201412	Morifi HC	default	default	7	bmokotjomela	2018-03-13T08:03:17.294+0000		FALSE	Mohale's Hoek
RE- Number of HIV positive patients died	201412	Morifi HC	default	default	1	bmokotjomela	2018-03-13T08:03:18.860+0000		FALSE	Mohale's Hoek
RE- Number of Transfer In's post 12 months	201412	Morifi HC	default	default	0	bmokotjomela	2018-03-13T08:03:20.468+0000		FALSE	Mohale's Hoek
RE- Total number of TB Transfer In's	201412	Morifi HC	default	default	0	bmokotjomela	2018-03-13T08:03:25.742+0000		FALSE	Mohale's Hoek
RE- Total Number of smear positive TB cases registered in the same period	201412	Morifi HC	default	default	2	bmokotjomela	2018-03-13T08:03:26.215+0000		FALSE	Mohale's Hoek
RE- Number of patients diagnosed with genexpert	201412	Morifi HC	default	default	0	bmokotjomela	2018-03-13T08:03:28.344+0000		FALSE	Mohale's Hoek
RE- Number of TB treatments "transfer out"	201412	Morifi HC	default	default	0	bmokotjomela	2018-03-13T08:03:28.805+0000		FALSE	Mohale's Hoek
RE- Number of TB treatment " defaulters and lost to follow-up	201412	Morifi HC	default	default	0	bmokotjomela	2018-03-13T08:03:31.419+0000		FALSE	Mohale's Hoek
RE- Number of TB treatments with "Death" as an outcome	201412	Morifi HC	default	default	0	bmokotjomela	2018-03-13T08:03:32.236+0000		FALSE	Mohale's Hoek
RE- # of MMRP (ANC and PNC) clients accompanied to facility	201412	Morifi HC	default	default	-99	bmokotjomela	2018-03-13T08:03:46.560+0000		FALSE	Mohale's Hoek
RE- Number of VHW meetings held per month	201412	Morifi HC	default	default	2	bmokotjomela	2018-03-13T08:03:51.763+0000		FALSE	Mohale's Hoek
RE- Number of supervision visits per month	201412	Morifi HC	default	default	-99	bmokotjomela	2018-03-13T08:04:02.996+0000		FALSE	Mohale's Hoek
RE- Total number of women referred for emergency care to higher level facility during pregnancy and labor	201412	Morifi HC	default	default	0	cwhelley	2018-04-18T12:12:04.193+0000		FALSE	Mohale's Hoek
RE- Total Number of smear positive TB cases registered in the same period	201406	Morifi HC	default	default	0	cwhelley	2018-04-18T12:48:20.072+0000		FALSE	Mohale's Hoek
RE- Number of patients diagnosed with genexpert	201406	Morifi HC	default	default	0	cwhelley	2018-04-18T12:48:21.026+0000		FALSE	Mohale's Hoek
RE- Number of TB treatments "transfer out"	201406	Morifi HC	default	default	0	cwhelley	2018-04-18T12:48:22.187+0000		FALSE	Mohale's Hoek
RE- Number of new TB cases "cured"	201406	Morifi HC	default	default	0	cwhelley	2018-04-18T12:48:23.029+0000		FALSE	Mohale's Hoek
RE- Number of TB treatment " defaulters and lost to follow-up	201406	Morifi HC	default	default	0	cwhelley	2018-04-18T12:48:27.163+0000		FALSE	Mohale's Hoek
RE- # of pregnant women admitted to shelters	201412	Morifi HC	default	default	0	cwhelley	2018-04-18T12:55:52.654+0000		FALSE	Mohale's Hoek
RE- Total number of TB Transfer In's	201408	Morifi HC	default	default	0	bmokotjomela	2018-03-13T07:48:53.078+0000		FALSE	Mohale's Hoek
RE- Number of TB treatments "transfer out"	201408	Morifi HC	default	default	0	bmokotjomela	2018-03-13T07:48:54.362+0000		FALSE	Mohale's Hoek
RE- Number of TB treatments "completed"	201408	Morifi HC	default	default	0	bmokotjomela	2018-03-13T07:48:55.704+0000		FALSE	Mohale's Hoek
RE- number of TB treatments with "treatment failure"	201408	Morifi HC	default	default	0	bmokotjomela	2018-03-13T07:48:56.950+0000		FALSE	Mohale's Hoek
RE- Number of TB treatments with "Death" as an outcome	201408	Morifi HC	default	default	1	bmokotjomela	2018-03-13T07:48:59.009+0000		FALSE	Mohale's Hoek
RE- Total # OPD visits (new+ old)	201408	Morifi HC	default	default	581	bmokotjomela	2018-03-13T07:49:03.853+0000		FALSE	Mohale's Hoek
RE- Number of ART transfer in's	201411	Morifi HC	default	default	1	bmokotjomela	2018-03-13T08:01:30.222+0000		FALSE	Mohale's Hoek
RE- Number of deaths of children under 5 this month	201505	Morifi HC	default	default	0	bmokotjomela	2018-03-13T08:27:24.155+0000		FALSE	Mohale's Hoek
RE- Number of HIV exposed infants (infected mothers)	201505	Morifi HC	default	default	1	bmokotjomela	2018-03-13T08:27:26.381+0000		FALSE	Mohale's Hoek
RE- Number of HIV exposed infants ?Transferred In?	201505	Morifi HC	default	default	0	bmokotjomela	2018-03-13T08:27:26.845+0000		FALSE	Mohale's Hoek
RE- Number of HIV exposed infants ?Transferred Out?	201505	Morifi HC	default	default	1	bmokotjomela	2018-03-13T08:27:28.365+0000		FALSE	Mohale's Hoek
RE- Number of children fully immunized at 1 year (outreach)	201505	Morifi HC	default	default	-99	bmokotjomela	2018-03-13T08:27:41.429+0000		FALSE	Mohale's Hoek
RE- Number of people tested for HIV	201505	Morifi HC	default	default	40	bmokotjomela	2018-03-13T08:27:49.022+0000		FALSE	Mohale's Hoek
RE- Number of HIV positive patients Lost to follow-up including transfer-ins and excluding transfer outs	201505	Morifi HC	default	default	4	bmokotjomela	2018-03-13T08:28:06.289+0000		FALSE	Mohale's Hoek
RE- Number of Transfer Out's prior to 12 months	201505	Morifi HC	default	default	0	bmokotjomela	2018-03-13T08:28:07.496+0000		FALSE	Mohale's Hoek
RE- Number of patients diagnosed with genexpert	201408	Morifi HC	default	default	0	bmokotjomela	2018-03-13T07:48:53.921+0000		FALSE	Mohale's Hoek
RE- Number of new TB cases "cured"	201408	Morifi HC	default	default	0	bmokotjomela	2018-03-13T07:48:54.847+0000		FALSE	Mohale's Hoek
RE- Number of TB treatment " defaulters and lost to follow-up	201408	Morifi HC	default	default	0	bmokotjomela	2018-03-13T07:48:56.319+0000		FALSE	Mohale's Hoek
RE- Number of TB treatments with missing outcomes	201408	Morifi HC	default	default	0	bmokotjomela	2018-03-13T07:48:59.483+0000		FALSE	Mohale's Hoek
RE- # of HIV/TB patients accompanied to facility	201408	Morifi HC	default	default	-99	bmokotjomela	2018-03-13T07:49:07.519+0000		FALSE	Mohale's Hoek
RE- # of MMRP (ANC and PNC) clients accompanied to facility	201408	Morifi HC	default	default	-99	bmokotjomela	2018-03-13T07:49:10.177+0000		FALSE	Mohale's Hoek
RE- # of home deliveries	201408	Morifi HC	default	default	-99	bmokotjomela	2018-03-13T07:49:10.894+0000		FALSE	Mohale's Hoek
RE- Number of VHW meetings held per month	201408	Morifi HC	default	default	-99	bmokotjomela	2018-03-13T07:49:15.722+0000		FALSE	Mohale's Hoek
RE- Number of Transfer Out's prior to 12 months	201410	Morifi HC	default	default	0	bmokotjomela	2018-03-13T07:58:45.980+0000		FALSE	Mohale's Hoek
RE- Total number of new enrolled TB cases in a month	201410	Morifi HC	default	default	6	bmokotjomela	2018-03-13T07:58:53.353+0000		FALSE	Mohale's Hoek
RE- Total Number of smear positive TB cases registered in the same period	201410	Morifi HC	default	default	2	bmokotjomela	2018-03-13T07:58:53.537+0000		FALSE	Mohale's Hoek
RE- Number of patients diagnosed with genexpert	201410	Morifi HC	default	default	0	bmokotjomela	2018-03-13T07:58:54.222+0000		FALSE	Mohale's Hoek
RE- Number of new TB cases "cured"	201410	Morifi HC	default	default	1	bmokotjomela	2018-03-13T07:58:55.214+0000		FALSE	Mohale's Hoek
RE- Number of TB treatment " defaulters and lost to follow-up	201410	Morifi HC	default	default	0	bmokotjomela	2018-03-13T07:58:58.541+0000		FALSE	Mohale's Hoek
RE- Number of TB treatments with "Death" as an outcome	201410	Morifi HC	default	default	1	bmokotjomela	2018-03-13T07:58:59.525+0000		FALSE	Mohale's Hoek
RE- Number of TB treatments with missing outcomes	201410	Morifi HC	default	default	0	bmokotjomela	2018-03-13T07:58:59.956+0000		FALSE	Mohale's Hoek
RE- # of HIV/TB patients accompanied to facility	201410	Morifi HC	default	default	-99	bmokotjomela	2018-03-13T07:59:09.483+0000		FALSE	Mohale's Hoek
RE- Number of Transfer Out's prior to 12 months	201411	Morifi HC	default	default	0	bmokotjomela	2018-03-13T08:01:32.980+0000		FALSE	Mohale's Hoek
RE- Total number of new enrolled TB cases in a month	201411	Morifi HC	default	default	2	bmokotjomela	2018-03-13T08:01:39.593+0000		FALSE	Mohale's Hoek
RE- Number of TB treatments "transfer out"	201411	Morifi HC	default	default	0	bmokotjomela	2018-03-13T08:01:42.094+0000		FALSE	Mohale's Hoek
RE- Number of new TB cases "cured"	201411	Morifi HC	default	default	1	bmokotjomela	2018-03-13T08:01:43.465+0000		FALSE	Mohale's Hoek
RE- # of HIV/TB patients accompanied to facility	201505	Morifi HC	default	default	-99	bmokotjomela	2018-03-13T08:28:31.180+0000		FALSE	Mohale's Hoek
RE- # of home deliveries	201505	Morifi HC	default	default	-99	bmokotjomela	2018-03-13T08:28:34.966+0000		FALSE	Mohale's Hoek
RE- Number of VHW meetings held per month	201505	Morifi HC	default	default	-99	bmokotjomela	2018-03-13T08:28:39.192+0000		FALSE	Mohale's Hoek
RE- # of pregnant women admitted to shelters	201505	Morifi HC	default	default	1	bmokotjomela	2018-03-13T08:28:46.247+0000		FALSE	Mohale's Hoek
RE- Number of new family planning acceptors	201505	Morifi HC	default	default	8	bmokotjomela	2018-03-13T08:28:52.959+0000		FALSE	Mohale's Hoek
RE- Comments (Bolaoane)	201506	Morifi HC	default	default	.	bmokotjomela	2018-03-13T08:29:05.766+0000		FALSE	Mohale's Hoek
RE- Comments	201506	Morifi HC	default	default	.	bmokotjomela	2018-03-13T08:29:08.390+0000		FALSE	Mohale's Hoek
RE- Number of women attending first ANC visit at this facility	201506	Morifi HC	default	default	12	bmokotjomela	2018-03-13T08:29:12.690+0000		FALSE	Mohale's Hoek
RE- Number of antenatal clinic attendees whose HIV test are positive	201506	Morifi HC	default	default	0	bmokotjomela	2018-03-13T08:29:18.602+0000		FALSE	Mohale's Hoek
RE- Total live births in the facility	201506	Morifi HC	default	default	-99	bmokotjomela	2018-03-13T08:29:24.182+0000		FALSE	Mohale's Hoek
RE- Number of deaths of newborn in a month before discharge	201506	Morifi HC	default	default	-99	bmokotjomela	2018-03-13T08:29:27.128+0000		FALSE	Mohale's Hoek
RE- Number of antenatal clinic attendees whose HIV test are positive	201409	Morifi HC	default	default	0	bmokotjomela	2018-03-13T07:50:21.100+0000		FALSE	Mohale's Hoek
RE- Number of maternal deaths in a month during pregnancy	201409	Morifi HC	default	default	0	bmokotjomela	2018-03-13T07:50:21.511+0000		FALSE	Mohale's Hoek
RE- Total number of institutional deliveries	201409	Morifi HC	default	default	3	bmokotjomela	2018-03-13T07:50:31.401+0000		FALSE	Mohale's Hoek
RE- Total live births in the facility	201409	Morifi HC	default	default	3	bmokotjomela	2018-03-13T07:50:31.888+0000		FALSE	Mohale's Hoek
RE- Number of maternal deaths during delivery in a month	201409	Morifi HC	default	default	0	bmokotjomela	2018-03-13T07:50:32.474+0000		FALSE	Mohale's Hoek
RE- Total number of institutional still births	201409	Morifi HC	default	default	0	bmokotjomela	2018-03-13T07:50:32.931+0000		FALSE	Mohale's Hoek
RE- Number of deaths of newborn in a month before discharge	201409	Morifi HC	default	default	0	bmokotjomela	2018-03-13T07:50:33.297+0000		FALSE	Mohale's Hoek
RE- Total number of women referred for emergency care to higher level facility during pregnancy and labor	201409	Morifi HC	default	default	2	bmokotjomela	2018-03-13T07:50:41.526+0000		FALSE	Mohale's Hoek
RE- Number of overall PNC visit attendance (per month)	201409	Morifi HC	default	default	-99	bmokotjomela	2018-03-13T07:50:44.048+0000		FALSE	Mohale's Hoek
RE- Number of deaths of children 28 days and under	201409	Morifi HC	default	default	0	bmokotjomela	2018-03-13T07:50:51.584+0000		FALSE	Mohale's Hoek
RE- Number of deaths of children under 5 this month	201409	Morifi HC	default	default	0	bmokotjomela	2018-03-13T07:50:52.390+0000		FALSE	Mohale's Hoek
RE- Number of HIV exposed infants ?Transferred In?	201409	Morifi HC	default	default	1	bmokotjomela	2018-03-13T07:50:55.654+0000		FALSE	Mohale's Hoek
RE- Number of HIV exposed infants ?Transferred Out?	201409	Morifi HC	default	default	0	bmokotjomela	2018-03-13T07:50:57.334+0000		FALSE	Mohale's Hoek
RE- Number of HIV positive infants (at 14 weeks)	201409	Morifi HC	default	default	0	bmokotjomela	2018-03-13T07:51:00.834+0000		FALSE	Mohale's Hoek
RE- Number of HIV negative infants at 9 months	201409	Morifi HC	default	default	2	bmokotjomela	2018-03-13T07:51:03.362+0000		FALSE	Mohale's Hoek
RE- Number of HIV negative infants at 18 months	201409	Morifi HC	default	default	1	bmokotjomela	2018-03-13T07:51:04.316+0000		FALSE	Mohale's Hoek
RE- Number of people who tested positive for HIV	201409	Morifi HC	default	default	7	bmokotjomela	2018-03-13T07:51:13.997+0000		FALSE	Mohale's Hoek
RE- Number of women attending first ANC visit at this facility	201408	Morifi HC	default	default	5	bmokotjomela	2018-03-13T07:52:49.150+0000		FALSE	Mohale's Hoek
RE- Number of HIV positive patients newly put on ART (including transfer-in and excluding transfer out)	201409	Morifi HC	default	default	3	bmokotjomela	2018-03-13T07:54:14.788+0000		FALSE	Mohale's Hoek
RE- Number of ART transfer in's	201409	Morifi HC	default	default	2	bmokotjomela	2018-03-13T07:54:14.991+0000		FALSE	Mohale's Hoek
RE- Number of HIV positive patients Lost to follow-up including transfer-ins and excluding transfer outs	201409	Morifi HC	default	default	3	bmokotjomela	2018-03-13T07:54:17.308+0000		FALSE	Mohale's Hoek
RE- Number of Transfer Out's prior to 12 months	201409	Morifi HC	default	default	0	bmokotjomela	2018-03-13T07:54:20.244+0000		FALSE	Mohale's Hoek
RE- Total number of TB Transfer In's	201409	Morifi HC	default	default	0	bmokotjomela	2018-03-13T07:54:29.439+0000		FALSE	Mohale's Hoek
RE- Total Number of smear positive TB cases registered in the same period	201409	Morifi HC	default	default	1	bmokotjomela	2018-03-13T07:54:30.686+0000		FALSE	Mohale's Hoek
RE- Number of patients diagnosed with genexpert	201409	Morifi HC	default	default	0	bmokotjomela	2018-03-13T07:54:31.131+0000		FALSE	Mohale's Hoek
RE- Number of TB treatments "completed"	201409	Morifi HC	default	default	2	bmokotjomela	2018-03-13T07:54:33.238+0000		FALSE	Mohale's Hoek
RE- Number of TB treatment " defaulters and lost to follow-up	201409	Morifi HC	default	default	0	bmokotjomela	2018-03-13T07:54:34.495+0000		FALSE	Mohale's Hoek
RE- Number of TB treatments with "Death" as an outcome	201409	Morifi HC	default	default	1	bmokotjomela	2018-03-13T07:54:35.351+0000		FALSE	Mohale's Hoek
RE- Total # OPD visits (new+ old)	201409	Morifi HC	default	default	468	bmokotjomela	2018-03-13T07:54:43.767+0000		FALSE	Mohale's Hoek
RE- # of HIV/TB patients accompanied to facility	201409	Morifi HC	default	default	-99	bmokotjomela	2018-03-13T07:54:45.767+0000		FALSE	Mohale's Hoek
RE- Number of new family planning acceptors	201409	Morifi HC	default	default	11	bmokotjomela	2018-03-13T07:55:02.873+0000		FALSE	Mohale's Hoek
RE- Comments (Relebohile)	201410	Morifi HC	default	default	.	bmokotjomela	2018-03-13T07:55:19.336+0000		FALSE	Mohale's Hoek
RE- Comments (Bolaoane)	201410	Morifi HC	default	default	.	bmokotjomela	2018-03-13T07:55:21.358+0000		FALSE	Mohale's Hoek
RE- Comments (Matsili)	201410	Morifi HC	default	default	.	bmokotjomela	2018-03-13T07:55:23.119+0000		FALSE	Mohale's Hoek
RE- Number of women attending the fourth ANC visit this month	201410	Morifi HC	default	default	6	bmokotjomela	2018-03-13T07:55:34.491+0000		FALSE	Mohale's Hoek
RE- Number of antenatal clinic attendees tested for HIV infection	201410	Morifi HC	default	default	10	bmokotjomela	2018-03-13T07:55:37.862+0000		FALSE	Mohale's Hoek
RE- Number of antenatal clinic attendees whose HIV test are positive	201410	Morifi HC	default	default	0	bmokotjomela	2018-03-13T07:55:40.265+0000		FALSE	Mohale's Hoek
RE- Total number of institutional deliveries	201410	Morifi HC	default	default	5	bmokotjomela	2018-03-13T07:55:44.653+0000		FALSE	Mohale's Hoek
RE- Number of maternal deaths during delivery in a month	201410	Morifi HC	default	default	0	bmokotjomela	2018-03-13T07:55:45.900+0000		FALSE	Mohale's Hoek
RE- Number of deaths of newborn in a month before discharge	201410	Morifi HC	default	default	0	bmokotjomela	2018-03-13T07:55:46.591+0000		FALSE	Mohale's Hoek
RE- Number of overall PNC visit attendance (per month)	201410	Morifi HC	default	default	-99	bmokotjomela	2018-03-13T07:55:56.922+0000		FALSE	Mohale's Hoek
RE- Number of deaths of children under 1 this month	201410	Morifi HC	default	default	1	bmokotjomela	2018-03-13T07:57:46.464+0000		FALSE	Mohale's Hoek
RE- Number of children fully immunized at 1 year	201410	Morifi HC	default	default	0	bmokotjomela	2018-03-13T07:57:47.566+0000		FALSE	Mohale's Hoek
RE- Number of HIV exposed infants (infected mothers)	201410	Morifi HC	default	default	2	bmokotjomela	2018-03-13T07:57:51.427+0000		FALSE	Mohale's Hoek
RE- Number of HIV exposed infants ?Transferred In?	201410	Morifi HC	default	default	0	bmokotjomela	2018-03-13T07:57:52.479+0000		FALSE	Mohale's Hoek
RE- Number of HIV positive infants (at 6 weeks)	201410	Morifi HC	default	default	0	bmokotjomela	2018-03-13T07:57:53.319+0000		FALSE	Mohale's Hoek
RE- Number of HIV positive infants (at 14 weeks)	201410	Morifi HC	default	default	0	bmokotjomela	2018-03-13T07:57:59.960+0000		FALSE	Mohale's Hoek
RE- Number of HIV negative infants at 14 weeks	201410	Morifi HC	default	default	0	bmokotjomela	2018-03-13T07:58:00.264+0000		FALSE	Mohale's Hoek
RE- Number of HIV negative infants at 9 months	201410	Morifi HC	default	default	2	bmokotjomela	2018-03-13T07:58:01.344+0000		FALSE	Mohale's Hoek
RE- Number of children fully immunized at 1 year (outreach)	201410	Morifi HC	default	default	-99	bmokotjomela	2018-03-13T07:58:26.636+0000		FALSE	Mohale's Hoek
RE- Number of people who tested positive for HIV	201410	Morifi HC	default	default	12	bmokotjomela	2018-03-13T07:58:35.000+0000		FALSE	Mohale's Hoek
RE- Number of ART transfer in's	201410	Morifi HC	default	default	0	bmokotjomela	2018-03-13T07:58:41.239+0000		FALSE	Mohale's Hoek
RE- Number of HIV positive patients Lost to follow-up including transfer-ins and excluding transfer outs	201410	Morifi HC	default	default	4	bmokotjomela	2018-03-13T07:58:44.747+0000		FALSE	Mohale's Hoek
RE- Number of TB treatment " defaulters and lost to follow-up	201503	Morifi HC	default	default	1	bmokotjomela	2018-03-13T08:23:52.827+0000		FALSE	Mohale's Hoek
RE- Number of TB treatments with "Death" as an outcome	201503	Morifi HC	default	default	0	bmokotjomela	2018-03-13T08:23:53.749+0000		FALSE	Mohale's Hoek
RE- Total # OPD visits (new+ old)	201503	Morifi HC	default	default	394	bmokotjomela	2018-03-13T08:24:00.091+0000		FALSE	Mohale's Hoek
RE- # of HIV/TB patients accompanied to facility	201503	Morifi HC	default	default	-99	bmokotjomela	2018-03-13T08:24:02.516+0000		FALSE	Mohale's Hoek
RE- # of home deliveries	201503	Morifi HC	default	default	-99	bmokotjomela	2018-03-13T08:24:05.176+0000		FALSE	Mohale's Hoek
RE- Number of VHW meetings held per month	201503	Morifi HC	default	default	-99	bmokotjomela	2018-03-13T08:24:09.097+0000		FALSE	Mohale's Hoek
RE- Comments (Relebohile)	201504	Morifi HC	default	default	.	bmokotjomela	2018-03-13T08:24:31.923+0000		FALSE	Mohale's Hoek
RE- Comments (Matsili)	201504	Morifi HC	default	default	.	bmokotjomela	2018-03-13T08:24:35.129+0000		FALSE	Mohale's Hoek
RE- Comments	201504	Morifi HC	default	default	.	bmokotjomela	2018-03-13T08:24:36.215+0000		FALSE	Mohale's Hoek
RE- Number of women attending first ANC visit at this facility	201504	Morifi HC	default	default	10	bmokotjomela	2018-03-13T08:24:43.076+0000		FALSE	Mohale's Hoek
RE- Number of women attending the fourth ANC visit this month	201504	Morifi HC	default	default	1	bmokotjomela	2018-03-13T08:24:44.468+0000		FALSE	Mohale's Hoek
RE- Number of antenatal clinic attendees tested for HIV infection	201504	Morifi HC	default	default	5	bmokotjomela	2018-03-13T08:24:45.325+0000		FALSE	Mohale's Hoek
RE- Number of antenatal clinic attendees whose HIV test are positive	201504	Morifi HC	default	default	0	bmokotjomela	2018-03-13T08:24:48.172+0000		FALSE	Mohale's Hoek
RE- Total live births in the facility	201504	Morifi HC	default	default	0	bmokotjomela	2018-03-13T08:24:58.083+0000		FALSE	Mohale's Hoek
RE- Total number of institutional still births	201504	Morifi HC	default	default	0	bmokotjomela	2018-03-13T08:24:58.393+0000		FALSE	Mohale's Hoek
RE- Number of overall PNC visit attendance (per month)	201504	Morifi HC	default	default	-99	bmokotjomela	2018-03-13T08:25:06.620+0000		FALSE	Mohale's Hoek
RE- Number of deaths of children under 1 this month	201504	Morifi HC	default	default	0	bmokotjomela	2018-03-13T08:25:14.927+0000		FALSE	Mohale's Hoek
RE- Number of children fully immunized at 1 year	201504	Morifi HC	default	default	3	bmokotjomela	2018-03-13T08:25:15.386+0000		FALSE	Mohale's Hoek
RE- Number of HIV exposed infants ?Transferred In?	201504	Morifi HC	default	default	1	bmokotjomela	2018-03-13T08:25:17.819+0000		FALSE	Mohale's Hoek
RE- Number of HIV positive infants (at 6 weeks)	201504	Morifi HC	default	default	0	bmokotjomela	2018-03-13T08:25:19.535+0000		FALSE	Mohale's Hoek
RE- Number of HIV negative infants at 6 weeks	201504	Morifi HC	default	default	3	bmokotjomela	2018-03-13T08:25:20.573+0000		FALSE	Mohale's Hoek
RE- Number of HIV negative infants at 14 weeks	201504	Morifi HC	default	default	1	bmokotjomela	2018-03-13T08:25:21.945+0000		FALSE	Mohale's Hoek
RE- Number of HIV negative infants at 9 months	201504	Morifi HC	default	default	3	bmokotjomela	2018-03-13T08:25:23.710+0000		FALSE	Mohale's Hoek
RE- Number of HIV negative infants at 18 months	201504	Morifi HC	default	default	3	bmokotjomela	2018-03-13T08:25:24.684+0000		FALSE	Mohale's Hoek
RE- Number of people who tested positive for HIV	201504	Morifi HC	default	default	4	bmokotjomela	2018-03-13T08:25:33.740+0000		FALSE	Mohale's Hoek
RE- Number of HIV positive patients newly put on ART (including transfer-in and excluding transfer out)	201504	Morifi HC	default	default	6	bmokotjomela	2018-03-13T08:25:39.151+0000		FALSE	Mohale's Hoek
RE- # of pregnant women admitted to shelters	201503	Morifi HC	default	default	0	cwhelley	2018-04-18T12:56:14.746+0000		FALSE	Mohale's Hoek
RE- Number of new TB cases "cured"	201409	Morifi HC	default	default	1	bmokotjomela	2018-03-13T07:54:32.666+0000		FALSE	Mohale's Hoek
RE- number of TB treatments with "treatment failure"	201409	Morifi HC	default	default	0	bmokotjomela	2018-03-13T07:54:34.913+0000		FALSE	Mohale's Hoek
RE- Number of TB treatments with missing outcomes	201409	Morifi HC	default	default	1	bmokotjomela	2018-03-13T07:54:35.800+0000		FALSE	Mohale's Hoek
RE- # of MMRP (ANC and PNC) clients accompanied to facility	201409	Morifi HC	default	default	-99	bmokotjomela	2018-03-13T07:54:48.169+0000		FALSE	Mohale's Hoek
RE- # of home deliveries	201409	Morifi HC	default	default	-99	bmokotjomela	2018-03-13T07:54:49.134+0000		FALSE	Mohale's Hoek
RE- Number of VHW meetings held per month	201409	Morifi HC	default	default	1	bmokotjomela	2018-03-13T07:54:55.468+0000		FALSE	Mohale's Hoek
RE- # of pregnant women admitted to shelters	201409	Morifi HC	default	default	3	bmokotjomela	2018-03-13T07:54:58.874+0000		FALSE	Mohale's Hoek
RE- Number of supervision visits per month	201409	Morifi HC	default	default	-99	bmokotjomela	2018-03-13T07:55:07.429+0000		FALSE	Mohale's Hoek
RE- Comments	201410	Morifi HC	default	default	.	bmokotjomela	2018-03-13T07:55:28.507+0000		FALSE	Mohale's Hoek
RE- Number of women attending first ANC visit at this facility	201410	Morifi HC	default	default	6	bmokotjomela	2018-03-13T07:55:34.051+0000		FALSE	Mohale's Hoek
RE- Number of maternal deaths in a month during pregnancy	201410	Morifi HC	default	default	0	bmokotjomela	2018-03-13T07:55:40.645+0000		FALSE	Mohale's Hoek
RE- Total live births in the facility	201410	Morifi HC	default	default	5	bmokotjomela	2018-03-13T07:55:45.134+0000		FALSE	Mohale's Hoek
RE- Total number of institutional still births	201410	Morifi HC	default	default	0	bmokotjomela	2018-03-13T07:55:46.262+0000		FALSE	Mohale's Hoek
RE- Number of deaths of children 28 days and under	201410	Morifi HC	default	default	0	bmokotjomela	2018-03-13T07:57:45.242+0000		FALSE	Mohale's Hoek
RE- Number of deaths of children under 5 this month	201410	Morifi HC	default	default	0	bmokotjomela	2018-03-13T07:57:47.132+0000		FALSE	Mohale's Hoek
RE- Number of HIV exposed infants ?Transferred Out?	201410	Morifi HC	default	default	0	bmokotjomela	2018-03-13T07:57:52.897+0000		FALSE	Mohale's Hoek
RE- Number of HIV negative infants at 6 weeks	201410	Morifi HC	default	default	2	bmokotjomela	2018-03-13T07:57:59.641+0000		FALSE	Mohale's Hoek
RE- Number of HIV positive infants at 9 months	201410	Morifi HC	default	default	0	bmokotjomela	2018-03-13T07:58:00.379+0000		FALSE	Mohale's Hoek
RE- Number of HIV positive infants at 18 months	201410	Morifi HC	default	default	0	bmokotjomela	2018-03-13T07:58:01.802+0000		FALSE	Mohale's Hoek
RE- Number of HIV negative infants at 18 months	201410	Morifi HC	default	default	2	bmokotjomela	2018-03-13T07:58:09.389+0000		FALSE	Mohale's Hoek
RE- Number of people tested for HIV	201410	Morifi HC	default	default	88	bmokotjomela	2018-03-13T07:58:34.680+0000		FALSE	Mohale's Hoek
RE- Number of HIV positive patients newly put on ART (including transfer-in and excluding transfer out)	201410	Morifi HC	default	default	9	bmokotjomela	2018-03-13T07:58:40.743+0000		FALSE	Mohale's Hoek
RE- Number of adults and children who are still active at 12 months Include 89D & 4 v/yr	201410	Morifi HC	default	default	4	bmokotjomela	2018-03-13T07:58:43.654+0000		FALSE	Mohale's Hoek
RE- Number of HIV positive patients died	201410	Morifi HC	default	default	1	bmokotjomela	2018-03-13T07:58:45.552+0000		FALSE	Mohale's Hoek
RE- Number of Transfer In's post 12 months	201410	Morifi HC	default	default	0	bmokotjomela	2018-03-13T07:58:46.369+0000		FALSE	Mohale's Hoek
RE- Total number of TB Transfer In's	201410	Morifi HC	default	default	0	bmokotjomela	2018-03-13T07:58:53.397+0000		FALSE	Mohale's Hoek
RE- Number of TB treatments "transfer out"	201410	Morifi HC	default	default	1	bmokotjomela	2018-03-13T07:58:54.688+0000		FALSE	Mohale's Hoek
RE- Number of TB treatments "completed"	201410	Morifi HC	default	default	3	bmokotjomela	2018-03-13T07:58:57.469+0000		FALSE	Mohale's Hoek
RE- number of TB treatments with "treatment failure"	201410	Morifi HC	default	default	0	bmokotjomela	2018-03-13T07:58:58.978+0000		FALSE	Mohale's Hoek
RE- Total # OPD visits (new+ old)	201410	Morifi HC	default	default	592	bmokotjomela	2018-03-13T07:59:06.488+0000		FALSE	Mohale's Hoek
RE- # of MMRP (ANC and PNC) clients accompanied to facility	201410	Morifi HC	default	default	-99	bmokotjomela	2018-03-13T07:59:11.065+0000		FALSE	Mohale's Hoek
RE- # of home deliveries	201410	Morifi HC	default	default	-99	bmokotjomela	2018-03-13T07:59:12.672+0000		FALSE	Mohale's Hoek
RE- Number of VHW meetings held per month	201410	Morifi HC	default	default	1	bmokotjomela	2018-03-13T07:59:16.489+0000		FALSE	Mohale's Hoek
RE- # of pregnant women admitted to shelters	201410	Morifi HC	default	default	4	bmokotjomela	2018-03-13T07:59:20.718+0000		FALSE	Mohale's Hoek
RE- # of HIV/TB patients accompanied to facility	201411	Morifi HC	default	default	-99	bmokotjomela	2018-03-13T08:01:54.640+0000		FALSE	Mohale's Hoek
RE- # of MMRP (ANC and PNC) clients accompanied to facility	201411	Morifi HC	default	default	-99	bmokotjomela	2018-03-13T08:01:57.300+0000		FALSE	Mohale's Hoek
RE- Number of VHW meetings held per month	201411	Morifi HC	default	default	1	bmokotjomela	2018-03-13T08:02:01.805+0000		FALSE	Mohale's Hoek
RE- # of pregnant women admitted to shelters	201411	Morifi HC	default	default	3	bmokotjomela	2018-03-13T08:02:04.557+0000		FALSE	Mohale's Hoek
RE- Number of new family planning acceptors	201411	Morifi HC	default	default	7	bmokotjomela	2018-03-13T08:02:08.712+0000		FALSE	Mohale's Hoek
RE- Comments	201412	Morifi HC	default	default	.	bmokotjomela	2018-03-13T08:02:27.270+0000		FALSE	Mohale's Hoek
RE- Number of antenatal clinic attendees tested for HIV infection	201412	Morifi HC	default	default	1	bmokotjomela	2018-03-13T08:02:33.676+0000		FALSE	Mohale's Hoek
RE- Number of maternal deaths in a month during pregnancy	201412	Morifi HC	default	default	0	bmokotjomela	2018-03-13T08:02:34.759+0000		FALSE	Mohale's Hoek
RE- Total live births in the facility	201412	Morifi HC	default	default	0	bmokotjomela	2018-03-13T08:02:38.771+0000		FALSE	Mohale's Hoek
RE- Total number of institutional still births	201412	Morifi HC	default	default	0	bmokotjomela	2018-03-13T08:02:39.425+0000		FALSE	Mohale's Hoek
RE- Number of deaths of children under 1 this month	201412	Morifi HC	default	default	0	bmokotjomela	2018-03-13T08:02:51.771+0000		FALSE	Mohale's Hoek
RE- Number of children fully immunized at 1 year	201412	Morifi HC	default	default	0	bmokotjomela	2018-03-13T08:02:52.505+0000		FALSE	Mohale's Hoek
RE- Number of HIV exposed infants (infected mothers)	201412	Morifi HC	default	default	0	bmokotjomela	2018-03-13T08:02:55.227+0000		FALSE	Mohale's Hoek
RE- Number of HIV exposed infants ?Transferred Out?	201412	Morifi HC	default	default	0	bmokotjomela	2018-03-13T08:02:55.936+0000		FALSE	Mohale's Hoek
RE- Number of HIV negative infants at 6 weeks	201412	Morifi HC	default	default	0	bmokotjomela	2018-03-13T08:02:56.629+0000		FALSE	Mohale's Hoek
RE- Number of HIV negative infants at 14 weeks	201412	Morifi HC	default	default	0	bmokotjomela	2018-03-13T08:02:57.298+0000		FALSE	Mohale's Hoek
RE- Number of HIV negative infants at 9 months	201412	Morifi HC	default	default	0	bmokotjomela	2018-03-13T08:02:57.987+0000		FALSE	Mohale's Hoek
RE- Number of children fully immunized at 1 year (outreach)	201412	Morifi HC	default	default	-99	bmokotjomela	2018-03-13T08:03:01.953+0000		FALSE	Mohale's Hoek
RE- Number of people who tested positive for HIV	201412	Morifi HC	default	default	8	bmokotjomela	2018-03-13T08:03:08.252+0000		FALSE	Mohale's Hoek
RE- Number of ART transfer in's	201412	Morifi HC	default	default	0	bmokotjomela	2018-03-13T08:03:14.888+0000		FALSE	Mohale's Hoek
RE- Number of Transfer Out's prior to 12 months	201412	Morifi HC	default	default	0	bmokotjomela	2018-03-13T08:03:19.835+0000		FALSE	Mohale's Hoek
RE- Total number of new enrolled TB cases in a month	201412	Morifi HC	default	default	3	bmokotjomela	2018-03-13T08:03:25.287+0000		FALSE	Mohale's Hoek
RE- Number of new TB cases "cured"	201412	Morifi HC	default	default	2	bmokotjomela	2018-03-13T08:03:29.867+0000		FALSE	Mohale's Hoek
RE- Number of TB treatments "completed"	201412	Morifi HC	default	default	1	bmokotjomela	2018-03-13T08:03:30.484+0000		FALSE	Mohale's Hoek
RE- number of TB treatments with "treatment failure"	201412	Morifi HC	default	default	0	bmokotjomela	2018-03-13T08:03:31.846+0000		FALSE	Mohale's Hoek
RE- Number of TB treatments with missing outcomes	201412	Morifi HC	default	default	0	bmokotjomela	2018-03-13T08:03:32.614+0000		FALSE	Mohale's Hoek
RE- Total # OPD visits (new+ old)	201412	Morifi HC	default	default	478	bmokotjomela	2018-03-13T08:03:43.775+0000		FALSE	Mohale's Hoek
RE- # of HIV/TB patients accompanied to facility	201412	Morifi HC	default	default	-99	bmokotjomela	2018-03-13T08:03:45.132+0000		FALSE	Mohale's Hoek
RE- # of home deliveries	201412	Morifi HC	default	default	-99	bmokotjomela	2018-03-13T08:03:47.942+0000		FALSE	Mohale's Hoek
RE- Number of new family planning acceptors	201412	Morifi HC	default	default	3	bmokotjomela	2018-03-13T08:03:59.274+0000		FALSE	Mohale's Hoek
RE- Comments (Relebohile)	201501	Morifi HC	default	default	.	bmokotjomela	2018-03-13T08:04:16.971+0000		FALSE	Mohale's Hoek
RE- Comments	201501	Morifi HC	default	default	.	bmokotjomela	2018-03-13T08:04:21.971+0000		FALSE	Mohale's Hoek
RE- Number of women attending first ANC visit at this facility	201501	Morifi HC	default	default	6	bmokotjomela	2018-03-13T08:04:26.388+0000		FALSE	Mohale's Hoek
RE- Number of antenatal clinic attendees tested for HIV infection	201501	Morifi HC	default	default	7	bmokotjomela	2018-03-13T08:04:28.262+0000		FALSE	Mohale's Hoek
RE- Number of maternal deaths in a month during pregnancy	201501	Morifi HC	default	default	0	bmokotjomela	2018-03-13T08:04:29.624+0000		FALSE	Mohale's Hoek
RE- Total live births in the facility	201501	Morifi HC	default	default	2	bmokotjomela	2018-03-13T08:04:35.805+0000		FALSE	Mohale's Hoek
RE- Total number of institutional still births	201501	Morifi HC	default	default	0	bmokotjomela	2018-03-13T08:04:37.741+0000		FALSE	Mohale's Hoek
RE- Number of deaths of newborn in a month before discharge	201501	Morifi HC	default	default	0	bmokotjomela	2018-03-13T08:04:38.163+0000		FALSE	Mohale's Hoek
RE- Number of deaths of children 28 days and under	201501	Morifi HC	default	default	0	bmokotjomela	2018-03-13T08:04:49.418+0000		FALSE	Mohale's Hoek
RE- Number of deaths of children under 1 this month	201501	Morifi HC	default	default	0	bmokotjomela	2018-03-13T08:04:49.785+0000		FALSE	Mohale's Hoek
RE- Number of children fully immunized at 1 year	201501	Morifi HC	default	default	0	bmokotjomela	2018-03-13T08:04:50.688+0000		FALSE	Mohale's Hoek
RE- Number of HIV exposed infants ?Transferred In?	201501	Morifi HC	default	default	0	bmokotjomela	2018-03-13T08:04:52.662+0000		FALSE	Mohale's Hoek
RE- Number of HIV positive infants (at 6 weeks)	201501	Morifi HC	default	default	0	bmokotjomela	2018-03-13T08:04:54.579+0000		FALSE	Mohale's Hoek
RE- Number of HIV negative infants at 14 weeks	201501	Morifi HC	default	default	0	bmokotjomela	2018-03-13T08:05:00.273+0000		FALSE	Mohale's Hoek
RE- Total number of women referred for emergency care to higher level facility during pregnancy and labor	201410	Morifi HC	default	default	0	cwhelley	2018-04-18T12:03:05.456+0000		FALSE	Mohale's Hoek
RE- Number of new family planning acceptors	201410	Morifi HC	default	default	21	bmokotjomela	2018-03-13T07:59:25.477+0000		FALSE	Mohale's Hoek
RE- Number of supervision visits per month	201410	Morifi HC	default	default	-99	bmokotjomela	2018-03-13T07:59:29.353+0000		FALSE	Mohale's Hoek
RE- Comments (Relebohile)	201411	Morifi HC	default	default	.	bmokotjomela	2018-03-13T07:59:39.802+0000		FALSE	Mohale's Hoek
RE- Comments (Bolaoane)	201411	Morifi HC	default	default	.	bmokotjomela	2018-03-13T07:59:41.625+0000		FALSE	Mohale's Hoek
RE- Comments (Matsili)	201411	Morifi HC	default	default	.	bmokotjomela	2018-03-13T07:59:43.177+0000		FALSE	Mohale's Hoek
RE- Comments	201411	Morifi HC	default	default	.	bmokotjomela	2018-03-13T07:59:44.069+0000		FALSE	Mohale's Hoek
RE- Number of women attending first ANC visit at this facility	201411	Morifi HC	default	default	4	bmokotjomela	2018-03-13T07:59:50.669+0000		FALSE	Mohale's Hoek
RE- Number of antenatal clinic attendees tested for HIV infection	201411	Morifi HC	default	default	4	bmokotjomela	2018-03-13T07:59:53.080+0000		FALSE	Mohale's Hoek
RE- Number of antenatal clinic attendees whose HIV test are positive	201411	Morifi HC	default	default	0	bmokotjomela	2018-03-13T07:59:53.545+0000		FALSE	Mohale's Hoek
RE- Number of maternal deaths in a month during pregnancy	201411	Morifi HC	default	default	0	bmokotjomela	2018-03-13T07:59:53.924+0000		FALSE	Mohale's Hoek
RE- Total number of institutional deliveries	201411	Morifi HC	default	default	4	bmokotjomela	2018-03-13T08:00:00.223+0000		FALSE	Mohale's Hoek
RE- Total live births in the facility	201411	Morifi HC	default	default	4	bmokotjomela	2018-03-13T08:00:00.752+0000		FALSE	Mohale's Hoek
RE- Number of maternal deaths during delivery in a month	201411	Morifi HC	default	default	0	bmokotjomela	2018-03-13T08:00:01.478+0000		FALSE	Mohale's Hoek
RE- Number of children fully immunized at 1 year	201411	Morifi HC	default	default	0	bmokotjomela	2018-03-13T08:00:17.538+0000		FALSE	Mohale's Hoek
RE- Number of HIV exposed infants (infected mothers)	201411	Morifi HC	default	default	1	bmokotjomela	2018-03-13T08:00:20.707+0000		FALSE	Mohale's Hoek
RE- Number of HIV exposed infants ?Transferred Out?	201411	Morifi HC	default	default	0	bmokotjomela	2018-03-13T08:00:21.890+0000		FALSE	Mohale's Hoek
RE- Number of HIV negative infants at 6 weeks	201411	Morifi HC	default	default	1	bmokotjomela	2018-03-13T08:00:24.393+0000		FALSE	Mohale's Hoek
RE- Number of HIV negative infants at 14 weeks	201411	Morifi HC	default	default	0	bmokotjomela	2018-03-13T08:00:26.032+0000		FALSE	Mohale's Hoek
RE- Number of HIV positive infants at 18 months	201411	Morifi HC	default	default	0	bmokotjomela	2018-03-13T08:00:27.791+0000		FALSE	Mohale's Hoek
RE- Number of children fully immunized at 1 year (outreach)	201411	Morifi HC	default	default	-99	bmokotjomela	2018-03-13T08:00:30.264+0000		FALSE	Mohale's Hoek
RE- Number of people who tested positive for HIV	201411	Morifi HC	default	default	15	bmokotjomela	2018-03-13T08:00:38.069+0000		FALSE	Mohale's Hoek
RE- Number of HIV positive patients newly put on ART (including transfer-in and excluding transfer out)	201411	Morifi HC	default	default	7	bmokotjomela	2018-03-13T08:01:29.877+0000		FALSE	Mohale's Hoek
RE- Number of TB treatments "completed"	201411	Morifi HC	default	default	1	bmokotjomela	2018-03-13T08:01:43.997+0000		FALSE	Mohale's Hoek
RE- Total # OPD visits (new+ old)	201411	Morifi HC	default	default	363	bmokotjomela	2018-03-13T08:01:51.720+0000		FALSE	Mohale's Hoek
RE- Comments (Bolaoane)	201501	Morifi HC	default	default	.	bmokotjomela	2018-03-13T08:04:18.622+0000		FALSE	Mohale's Hoek
RE- Comments (Matsili)	201501	Morifi HC	default	default	.	bmokotjomela	2018-03-13T08:04:20.950+0000		FALSE	Mohale's Hoek
RE- Number of women attending the fourth ANC visit this month	201501	Morifi HC	default	default	0	bmokotjomela	2018-03-13T08:04:26.868+0000		FALSE	Mohale's Hoek
RE- Number of antenatal clinic attendees whose HIV test are positive	201501	Morifi HC	default	default	1	bmokotjomela	2018-03-13T08:04:28.771+0000		FALSE	Mohale's Hoek
RE- Total number of institutional deliveries	201501	Morifi HC	default	default	2	bmokotjomela	2018-03-13T08:04:35.609+0000		FALSE	Mohale's Hoek
RE- Number of maternal deaths during delivery in a month	201501	Morifi HC	default	default	0	bmokotjomela	2018-03-13T08:04:35.945+0000		FALSE	Mohale's Hoek
RE- Number of overall PNC visit attendance (per month)	201501	Morifi HC	default	default	-99	bmokotjomela	2018-03-13T08:04:44.400+0000		FALSE	Mohale's Hoek
RE- Number of deaths of children under 5 this month	201501	Morifi HC	default	default	0	bmokotjomela	2018-03-13T08:04:50.134+0000		FALSE	Mohale's Hoek
RE- Number of HIV exposed infants (infected mothers)	201501	Morifi HC	default	default	1	bmokotjomela	2018-03-13T08:04:52.231+0000		FALSE	Mohale's Hoek
RE- Number of HIV exposed infants ?Transferred Out?	201501	Morifi HC	default	default	1	bmokotjomela	2018-03-13T08:04:53.962+0000		FALSE	Mohale's Hoek
RE- Number of HIV negative infants at 6 weeks	201501	Morifi HC	default	default	1	bmokotjomela	2018-03-13T08:04:55.832+0000		FALSE	Mohale's Hoek
RE- Number of HIV positive infants (at 14 weeks)	201501	Morifi HC	default	default	0	bmokotjomela	2018-03-13T08:04:59.894+0000		FALSE	Mohale's Hoek
RE- Number of HIV negative infants at 9 months	201501	Morifi HC	default	default	0	bmokotjomela	2018-03-13T08:05:00.959+0000		FALSE	Mohale's Hoek
RE- Number of HIV positive infants at 18 months	201501	Morifi HC	default	default	0	bmokotjomela	2018-03-13T08:05:01.310+0000		FALSE	Mohale's Hoek
RE- Number of HIV negative infants at 18 months	201501	Morifi HC	default	default	0	bmokotjomela	2018-03-13T08:05:02.769+0000		FALSE	Mohale's Hoek
RE- Number of children fully immunized at 1 year (outreach)	201501	Morifi HC	default	default	-99	bmokotjomela	2018-03-13T08:05:03.574+0000		FALSE	Mohale's Hoek
RE- Number of people tested for HIV	201501	Morifi HC	default	default	78	bmokotjomela	2018-03-13T08:05:10.406+0000		FALSE	Mohale's Hoek
RE- Number of people who tested positive for HIV	201501	Morifi HC	default	default	3	bmokotjomela	2018-03-13T08:05:11.029+0000		FALSE	Mohale's Hoek
RE- Number of ART transfer in's	201501	Morifi HC	default	default	1	bmokotjomela	2018-03-13T08:05:18.426+0000		FALSE	Mohale's Hoek
RE- Number of HIV positive patients Lost to follow-up including transfer-ins and excluding transfer outs	201501	Morifi HC	default	default	5	bmokotjomela	2018-03-13T08:05:20.539+0000		FALSE	Mohale's Hoek
RE- Number of Transfer Out's prior to 12 months	201501	Morifi HC	default	default	0	bmokotjomela	2018-03-13T08:05:22.196+0000		FALSE	Mohale's Hoek
RE- Total number of new enrolled TB cases in a month	201501	Morifi HC	default	default	2	bmokotjomela	2018-03-13T08:05:28.470+0000		FALSE	Mohale's Hoek
RE- Total number of TB Transfer In's	201501	Morifi HC	default	default	0	bmokotjomela	2018-03-13T08:05:29.533+0000		FALSE	Mohale's Hoek
RE- Total Number of smear positive TB cases registered in the same period	201501	Morifi HC	default	default	1	bmokotjomela	2018-03-13T08:05:31.005+0000		FALSE	Mohale's Hoek
RE- Number of new TB cases "cured"	201501	Morifi HC	default	default	1	bmokotjomela	2018-03-13T08:05:34.832+0000		FALSE	Mohale's Hoek
RE- Number of TB treatment " defaulters and lost to follow-up	201501	Morifi HC	default	default	0	bmokotjomela	2018-03-13T08:05:36.408+0000		FALSE	Mohale's Hoek
RE- # of MMRP (ANC and PNC) clients accompanied to facility	201501	Morifi HC	default	default	-99	bmokotjomela	2018-03-13T08:05:48.740+0000		FALSE	Mohale's Hoek
RE- Number of supervision visits per month	201501	Morifi HC	default	default	-99	bmokotjomela	2018-03-13T08:06:08.198+0000		FALSE	Mohale's Hoek
RE- Comments (Matsili)	201502	Morifi HC	default	default	.	bmokotjomela	2018-03-13T08:14:24.898+0000		FALSE	Mohale's Hoek
RE- Number of antenatal clinic attendees tested for HIV infection	201502	Morifi HC	default	default	2	bmokotjomela	2018-03-13T08:14:33.744+0000		FALSE	Mohale's Hoek
RE- Number of maternal deaths in a month during pregnancy	201502	Morifi HC	default	default	0	bmokotjomela	2018-03-13T08:14:34.593+0000		FALSE	Mohale's Hoek
RE- Total live births in the facility	201502	Morifi HC	default	default	2	bmokotjomela	2018-03-13T08:14:47.728+0000		FALSE	Mohale's Hoek
RE- Number of children fully immunized at 1 year	201502	Morifi HC	default	default	3	bmokotjomela	2018-03-13T08:15:05.735+0000		FALSE	Mohale's Hoek
RE- Number of HIV exposed infants (infected mothers)	201502	Morifi HC	default	default	4	bmokotjomela	2018-03-13T08:15:08.074+0000		FALSE	Mohale's Hoek
RE- Number of HIV exposed infants ?Transferred Out?	201502	Morifi HC	default	default	0	bmokotjomela	2018-03-13T08:15:10.473+0000		FALSE	Mohale's Hoek
RE- Number of HIV positive infants (at 6 weeks)	201502	Morifi HC	default	default	0	bmokotjomela	2018-03-13T08:15:10.926+0000		FALSE	Mohale's Hoek
RE- Number of HIV negative infants at 6 weeks	201502	Morifi HC	default	default	4	bmokotjomela	2018-03-13T08:15:12.646+0000		FALSE	Mohale's Hoek
RE- Number of HIV positive infants (at 14 weeks)	201502	Morifi HC	default	default	0	bmokotjomela	2018-03-13T08:15:13.197+0000		FALSE	Mohale's Hoek
RE- Number of HIV negative infants at 14 weeks	201502	Morifi HC	default	default	0	bmokotjomela	2018-03-13T08:15:13.701+0000		FALSE	Mohale's Hoek
RE- Number of HIV positive infants at 9 months	201502	Morifi HC	default	default	0	bmokotjomela	2018-03-13T08:15:14.174+0000		FALSE	Mohale's Hoek
RE- Number of HIV negative infants at 9 months	201502	Morifi HC	default	default	4	bmokotjomela	2018-03-13T08:15:14.938+0000		FALSE	Mohale's Hoek
RE- Number of HIV positive infants at 18 months	201502	Morifi HC	default	default	0	bmokotjomela	2018-03-13T08:15:15.435+0000		FALSE	Mohale's Hoek
RE- Number of HIV negative infants at 18 months	201502	Morifi HC	default	default	4	bmokotjomela	2018-03-13T08:15:16.013+0000		FALSE	Mohale's Hoek
RE- Number of children fully immunized at 1 year (outreach)	201502	Morifi HC	default	default	-99	bmokotjomela	2018-03-13T08:15:17.837+0000		FALSE	Mohale's Hoek
RE- Number of people tested for HIV	201502	Morifi HC	default	default	70	bmokotjomela	2018-03-13T08:19:30.585+0000		FALSE	Mohale's Hoek
RE- Number of people who tested positive for HIV	201502	Morifi HC	default	default	6	bmokotjomela	2018-03-13T08:19:32.703+0000		FALSE	Mohale's Hoek
RE- Number of HIV positive patients newly put on ART (including transfer-in and excluding transfer out)	201502	Morifi HC	default	default	3	bmokotjomela	2018-03-13T08:20:22.335+0000		FALSE	Mohale's Hoek
RE- Number of ART transfer in's	201502	Morifi HC	default	default	1	bmokotjomela	2018-03-13T08:20:23.280+0000		FALSE	Mohale's Hoek
RE- Number of HIV positive patients Lost to follow-up including transfer-ins and excluding transfer outs	201502	Morifi HC	default	default	1	bmokotjomela	2018-03-13T08:20:26.930+0000		FALSE	Mohale's Hoek
RE- Number of Transfer Out's prior to 12 months	201502	Morifi HC	default	default	0	bmokotjomela	2018-03-13T08:20:28.178+0000		FALSE	Mohale's Hoek
RE- Total number of new enrolled TB cases in a month	201502	Morifi HC	default	default	2	bmokotjomela	2018-03-13T08:20:35.523+0000		FALSE	Mohale's Hoek
RE- Number of TB treatments "transfer out"	201502	Morifi HC	default	default	0	bmokotjomela	2018-03-13T08:20:40.498+0000		FALSE	Mohale's Hoek
RE- Number of TB treatments "completed"	201502	Morifi HC	default	default	2	bmokotjomela	2018-03-13T08:20:45.202+0000		FALSE	Mohale's Hoek
RE- Number of TB treatments with "Death" as an outcome	201502	Morifi HC	default	default	0	bmokotjomela	2018-03-13T08:20:46.946+0000		FALSE	Mohale's Hoek
RE- # of HIV/TB patients accompanied to facility	201502	Morifi HC	default	default	-99	bmokotjomela	2018-03-13T08:20:56.277+0000		FALSE	Mohale's Hoek
RE- Number of VHW meetings held per month	201502	Morifi HC	default	default	-99	bmokotjomela	2018-03-13T08:21:06.429+0000		FALSE	Mohale's Hoek
RE- # of pregnant women admitted to shelters	201502	Morifi HC	default	default	3	bmokotjomela	2018-03-13T08:21:09.317+0000		FALSE	Mohale's Hoek
RE- Comments (Relebohile)	201503	Morifi HC	default	default	.	bmokotjomela	2018-03-13T08:21:26.946+0000		FALSE	Mohale's Hoek
RE- Comments (Bolaoane)	201503	Morifi HC	default	default	.	bmokotjomela	2018-03-13T08:21:33.795+0000		FALSE	Mohale's Hoek
RE- Comments (Matsili)	201503	Morifi HC	default	default	.	bmokotjomela	2018-03-13T08:21:34.165+0000		FALSE	Mohale's Hoek
RE- Number of women attending the fourth ANC visit this month	201503	Morifi HC	default	default	0	bmokotjomela	2018-03-13T08:21:40.767+0000		FALSE	Mohale's Hoek
RE- Number of antenatal clinic attendees whose HIV test are positive	201503	Morifi HC	default	default	0	bmokotjomela	2018-03-13T08:21:43.807+0000		FALSE	Mohale's Hoek
RE- Total number of institutional deliveries	201503	Morifi HC	default	default	2	bmokotjomela	2018-03-13T08:21:50.365+0000		FALSE	Mohale's Hoek
RE- Number of maternal deaths during delivery in a month	201503	Morifi HC	default	default	0	bmokotjomela	2018-03-13T08:21:50.989+0000		FALSE	Mohale's Hoek
RE- Number of deaths of newborn in a month before discharge	201503	Morifi HC	default	default	0	bmokotjomela	2018-03-13T08:21:51.304+0000		FALSE	Mohale's Hoek
RE- Number of deaths of children under 1 this month	201503	Morifi HC	default	default	0	bmokotjomela	2018-03-13T08:22:05.467+0000		FALSE	Mohale's Hoek
RE- Number of children fully immunized at 1 year	201503	Morifi HC	default	default	4	bmokotjomela	2018-03-13T08:22:06.199+0000		FALSE	Mohale's Hoek
RE- Number of HIV exposed infants ?Transferred In?	201503	Morifi HC	default	default	0	bmokotjomela	2018-03-13T08:22:09.148+0000		FALSE	Mohale's Hoek
RE- Number of HIV negative infants at 6 weeks	201503	Morifi HC	default	default	0	bmokotjomela	2018-03-13T08:22:10.209+0000		FALSE	Mohale's Hoek
RE- Number of HIV negative infants at 14 weeks	201503	Morifi HC	default	default	0	bmokotjomela	2018-03-13T08:22:10.920+0000		FALSE	Mohale's Hoek
RE- Number of HIV negative infants at 9 months	201503	Morifi HC	default	default	0	bmokotjomela	2018-03-13T08:22:11.621+0000		FALSE	Mohale's Hoek
RE- Number of HIV negative infants at 18 months	201503	Morifi HC	default	default	0	bmokotjomela	2018-03-13T08:22:13.409+0000		FALSE	Mohale's Hoek
RE- Number of children fully immunized at 1 year (outreach)	201503	Morifi HC	default	default	-99	bmokotjomela	2018-03-13T08:22:14.959+0000		FALSE	Mohale's Hoek
RE- Number of HIV positive patients newly put on ART (including transfer-in and excluding transfer out)	201503	Morifi HC	default	default	3	bmokotjomela	2018-03-13T08:23:30.162+0000		FALSE	Mohale's Hoek
RE- Number of ART transfer in's	201503	Morifi HC	default	default	4	bmokotjomela	2018-03-13T08:23:30.476+0000		FALSE	Mohale's Hoek
RE- Total number of new enrolled TB cases in a month	201503	Morifi HC	default	default	4	bmokotjomela	2018-03-13T08:23:43.007+0000		FALSE	Mohale's Hoek
RE- Total number of TB Transfer In's	201503	Morifi HC	default	default	1	bmokotjomela	2018-03-13T08:23:43.321+0000		FALSE	Mohale's Hoek
RE- Total Number of smear positive TB cases registered in the same period	201503	Morifi HC	default	default	1	bmokotjomela	2018-03-13T08:23:45.656+0000		FALSE	Mohale's Hoek
RE- Number of TB treatments "transfer out"	201503	Morifi HC	default	default	1	bmokotjomela	2018-03-13T08:23:50.365+0000		FALSE	Mohale's Hoek
RE- Total number of women referred for emergency care to higher level facility during pregnancy and labor	201503	Morifi HC	default	default	0	cwhelley	2018-04-18T12:13:09.630+0000		FALSE	Mohale's Hoek
RE- Number of HIV positive infants at 9 months	201501	Morifi HC	default	default	0	bmokotjomela	2018-03-13T08:05:00.614+0000		FALSE	Mohale's Hoek
RE- Number of HIV positive patients newly put on ART (including transfer-in and excluding transfer out)	201501	Morifi HC	default	default	13	bmokotjomela	2018-03-13T08:05:17.823+0000		FALSE	Mohale's Hoek
RE- Number of adults and children who are still active at 12 months Include 89D & 4 v/yr	201501	Morifi HC	default	default	7	bmokotjomela	2018-03-13T08:05:19.785+0000		FALSE	Mohale's Hoek
RE- Number of HIV positive patients died	201501	Morifi HC	default	default	1	bmokotjomela	2018-03-13T08:05:21.783+0000		FALSE	Mohale's Hoek
RE- Number of Transfer In's post 12 months	201501	Morifi HC	default	default	0	bmokotjomela	2018-03-13T08:05:22.556+0000		FALSE	Mohale's Hoek
RE- Number of patients diagnosed with genexpert	201501	Morifi HC	default	default	0	bmokotjomela	2018-03-13T08:05:31.604+0000		FALSE	Mohale's Hoek
RE- Number of TB treatments "transfer out"	201501	Morifi HC	default	default	0	bmokotjomela	2018-03-13T08:05:32.061+0000		FALSE	Mohale's Hoek
RE- Number of TB treatments "completed"	201501	Morifi HC	default	default	0	bmokotjomela	2018-03-13T08:05:35.996+0000		FALSE	Mohale's Hoek
RE- number of TB treatments with "treatment failure"	201501	Morifi HC	default	default	0	bmokotjomela	2018-03-13T08:05:36.795+0000		FALSE	Mohale's Hoek
RE- Number of TB treatments with "Death" as an outcome	201501	Morifi HC	default	default	1	bmokotjomela	2018-03-13T08:05:37.470+0000		FALSE	Mohale's Hoek
RE- Number of TB treatments with missing outcomes	201501	Morifi HC	default	default	0	bmokotjomela	2018-03-13T08:05:38.648+0000		FALSE	Mohale's Hoek
RE- Total # OPD visits (new+ old)	201501	Morifi HC	default	default	470	bmokotjomela	2018-03-13T08:05:43.906+0000		FALSE	Mohale's Hoek
RE- # of HIV/TB patients accompanied to facility	201501	Morifi HC	default	default	-99	bmokotjomela	2018-03-13T08:05:47.989+0000		FALSE	Mohale's Hoek
RE- # of home deliveries	201501	Morifi HC	default	default	-99	bmokotjomela	2018-03-13T08:05:49.427+0000		FALSE	Mohale's Hoek
RE- Number of VHW meetings held per month	201501	Morifi HC	default	default	-99	bmokotjomela	2018-03-13T08:05:57.383+0000		FALSE	Mohale's Hoek
RE- # of pregnant women admitted to shelters	201501	Morifi HC	default	default	2	bmokotjomela	2018-03-13T08:06:00.463+0000		FALSE	Mohale's Hoek
RE- Number of new family planning acceptors	201501	Morifi HC	default	default	2	bmokotjomela	2018-03-13T08:06:03.663+0000		FALSE	Mohale's Hoek
RE- Comments (Relebohile)	201502	Morifi HC	default	default	.	bmokotjomela	2018-03-13T08:14:23.929+0000		FALSE	Mohale's Hoek
RE- Comments (Bolaoane)	201502	Morifi HC	default	default	.	bmokotjomela	2018-03-13T08:14:24.255+0000		FALSE	Mohale's Hoek
RE- Comments	201502	Morifi HC	default	default	.	bmokotjomela	2018-03-13T08:14:25.681+0000		FALSE	Mohale's Hoek
RE- Number of women attending first ANC visit at this facility	201502	Morifi HC	default	default	5	bmokotjomela	2018-03-13T08:14:31.414+0000		FALSE	Mohale's Hoek
RE- Number of women attending the fourth ANC visit this month	201502	Morifi HC	default	default	2	bmokotjomela	2018-03-13T08:14:33.058+0000		FALSE	Mohale's Hoek
RE- Number of antenatal clinic attendees whose HIV test are positive	201502	Morifi HC	default	default	0	bmokotjomela	2018-03-13T08:14:34.212+0000		FALSE	Mohale's Hoek
RE- Total number of institutional deliveries	201502	Morifi HC	default	default	2	bmokotjomela	2018-03-13T08:14:46.911+0000		FALSE	Mohale's Hoek
RE- Number of maternal deaths during delivery in a month	201502	Morifi HC	default	default	0	bmokotjomela	2018-03-13T08:14:48.531+0000		FALSE	Mohale's Hoek
RE- Total number of institutional still births	201502	Morifi HC	default	default	0	bmokotjomela	2018-03-13T08:14:48.946+0000		FALSE	Mohale's Hoek
RE- Number of deaths of newborn in a month before discharge	201502	Morifi HC	default	default	0	bmokotjomela	2018-03-13T08:14:49.357+0000		FALSE	Mohale's Hoek
RE- Total number of women referred for emergency care to higher level facility during pregnancy and labor	201502	Morifi HC	default	default	1	bmokotjomela	2018-03-13T08:14:56.805+0000		FALSE	Mohale's Hoek
RE- Number of overall PNC visit attendance (per month)	201502	Morifi HC	default	default	-99	bmokotjomela	2018-03-13T08:14:57.558+0000		FALSE	Mohale's Hoek
RE- Number of deaths of children 28 days and under	201502	Morifi HC	default	default	0	bmokotjomela	2018-03-13T08:15:04.470+0000		FALSE	Mohale's Hoek
RE- Number of deaths of children under 1 this month	201502	Morifi HC	default	default	0	bmokotjomela	2018-03-13T08:15:04.822+0000		FALSE	Mohale's Hoek
RE- Number of deaths of children under 5 this month	201502	Morifi HC	default	default	0	bmokotjomela	2018-03-13T08:15:05.163+0000		FALSE	Mohale's Hoek
RE- Number of HIV exposed infants ?Transferred In?	201502	Morifi HC	default	default	0	bmokotjomela	2018-03-13T08:15:10.024+0000		FALSE	Mohale's Hoek
RE- Number of adults and children who are still active at 12 months Include 89D & 4 v/yr	201502	Morifi HC	default	default	2	bmokotjomela	2018-03-13T08:20:25.937+0000		FALSE	Mohale's Hoek
RE- Number of HIV positive patients died	201502	Morifi HC	default	default	0	bmokotjomela	2018-03-13T08:20:27.758+0000		FALSE	Mohale's Hoek
RE- Number of Transfer In's post 12 months	201502	Morifi HC	default	default	1	bmokotjomela	2018-03-13T08:20:28.673+0000		FALSE	Mohale's Hoek
RE- Total number of TB Transfer In's	201502	Morifi HC	default	default	0	bmokotjomela	2018-03-13T08:20:35.871+0000		FALSE	Mohale's Hoek
RE- Total Number of smear positive TB cases registered in the same period	201502	Morifi HC	default	default	2	bmokotjomela	2018-03-13T08:20:37.708+0000		FALSE	Mohale's Hoek
RE- Number of patients diagnosed with genexpert	201502	Morifi HC	default	default	0	bmokotjomela	2018-03-13T08:20:40.098+0000		FALSE	Mohale's Hoek
RE- Number of new TB cases "cured"	201502	Morifi HC	default	default	0	bmokotjomela	2018-03-13T08:20:40.882+0000		FALSE	Mohale's Hoek
RE- Number of TB treatment " defaulters and lost to follow-up	201502	Morifi HC	default	default	0	bmokotjomela	2018-03-13T08:20:45.718+0000		FALSE	Mohale's Hoek
RE- number of TB treatments with "treatment failure"	201502	Morifi HC	default	default	0	bmokotjomela	2018-03-13T08:20:46.375+0000		FALSE	Mohale's Hoek
RE- Number of TB treatments with missing outcomes	201502	Morifi HC	default	default	0	bmokotjomela	2018-03-13T08:20:47.722+0000		FALSE	Mohale's Hoek
RE- Total # OPD visits (new+ old)	201502	Morifi HC	default	default	407	bmokotjomela	2018-03-13T08:20:52.832+0000		FALSE	Mohale's Hoek
RE- # of MMRP (ANC and PNC) clients accompanied to facility	201502	Morifi HC	default	default	-99	bmokotjomela	2018-03-13T08:20:57.207+0000		FALSE	Mohale's Hoek
RE- # of home deliveries	201502	Morifi HC	default	default	-99	bmokotjomela	2018-03-13T08:20:58.059+0000		FALSE	Mohale's Hoek
RE- Number of new family planning acceptors	201502	Morifi HC	default	default	2	bmokotjomela	2018-03-13T08:21:12.372+0000		FALSE	Mohale's Hoek
RE- Number of supervision visits per month	201502	Morifi HC	default	default	-99	bmokotjomela	2018-03-13T08:21:16.728+0000		FALSE	Mohale's Hoek
RE- Comments	201503	Morifi HC	default	default	.	bmokotjomela	2018-03-13T08:21:35.240+0000		FALSE	Mohale's Hoek
RE- Number of women attending first ANC visit at this facility	201503	Morifi HC	default	default	4	bmokotjomela	2018-03-13T08:21:40.310+0000		FALSE	Mohale's Hoek
RE- Number of antenatal clinic attendees tested for HIV infection	201503	Morifi HC	default	default	3	bmokotjomela	2018-03-13T08:21:43.114+0000		FALSE	Mohale's Hoek
RE- Number of maternal deaths in a month during pregnancy	201503	Morifi HC	default	default	0	bmokotjomela	2018-03-13T08:21:44.191+0000		FALSE	Mohale's Hoek
RE- Total live births in the facility	201503	Morifi HC	default	default	2	bmokotjomela	2018-03-13T08:21:50.681+0000		FALSE	Mohale's Hoek
RE- Total number of institutional still births	201503	Morifi HC	default	default	0	bmokotjomela	2018-03-13T08:21:51.039+0000		FALSE	Mohale's Hoek
RE- Number of overall PNC visit attendance (per month)	201503	Morifi HC	default	default	-99	bmokotjomela	2018-03-13T08:21:57.073+0000		FALSE	Mohale's Hoek
RE- Number of deaths of children 28 days and under	201503	Morifi HC	default	default	0	bmokotjomela	2018-03-13T08:22:05.209+0000		FALSE	Mohale's Hoek
RE- Number of deaths of children under 5 this month	201503	Morifi HC	default	default	0	bmokotjomela	2018-03-13T08:22:05.556+0000		FALSE	Mohale's Hoek
RE- Number of HIV exposed infants (infected mothers)	201503	Morifi HC	default	default	0	bmokotjomela	2018-03-13T08:22:08.772+0000		FALSE	Mohale's Hoek
RE- Number of HIV exposed infants ?Transferred Out?	201503	Morifi HC	default	default	0	bmokotjomela	2018-03-13T08:22:09.503+0000		FALSE	Mohale's Hoek
RE- Number of HIV positive infants (at 6 weeks)	201503	Morifi HC	default	default	0	bmokotjomela	2018-03-13T08:22:09.866+0000		FALSE	Mohale's Hoek
RE- Number of HIV positive infants (at 14 weeks)	201503	Morifi HC	default	default	0	bmokotjomela	2018-03-13T08:22:10.558+0000		FALSE	Mohale's Hoek
RE- Number of HIV positive infants at 9 months	201503	Morifi HC	default	default	0	bmokotjomela	2018-03-13T08:22:11.272+0000		FALSE	Mohale's Hoek
RE- Number of HIV positive infants at 18 months	201503	Morifi HC	default	default	0	bmokotjomela	2018-03-13T08:22:11.969+0000		FALSE	Mohale's Hoek
RE- Number of people tested for HIV	201503	Morifi HC	default	default	55	bmokotjomela	2018-03-13T08:23:15.280+0000		FALSE	Mohale's Hoek
RE- Number of people who tested positive for HIV	201503	Morifi HC	default	default	5	bmokotjomela	2018-03-13T08:23:23.182+0000		FALSE	Mohale's Hoek
RE- Number of adults and children who are still active at 12 months Include 89D & 4 v/yr	201503	Morifi HC	default	default	2	bmokotjomela	2018-03-13T08:23:32.982+0000		FALSE	Mohale's Hoek
RE- Number of HIV positive patients Lost to follow-up including transfer-ins and excluding transfer outs	201503	Morifi HC	default	default	2	bmokotjomela	2018-03-13T08:23:33.473+0000		FALSE	Mohale's Hoek
RE- Number of HIV positive patients died	201503	Morifi HC	default	default	0	bmokotjomela	2018-03-13T08:23:34.528+0000		FALSE	Mohale's Hoek
RE- Number of Transfer Out's prior to 12 months	201503	Morifi HC	default	default	0	bmokotjomela	2018-03-13T08:23:34.953+0000		FALSE	Mohale's Hoek
RE- Number of Transfer In's post 12 months	201503	Morifi HC	default	default	3	bmokotjomela	2018-03-13T08:23:35.388+0000		FALSE	Mohale's Hoek
RE- Number of patients diagnosed with genexpert	201503	Morifi HC	default	default	3	bmokotjomela	2018-03-13T08:23:49.457+0000		FALSE	Mohale's Hoek
RE- Number of new TB cases "cured"	201503	Morifi HC	default	default	0	bmokotjomela	2018-03-13T08:23:50.859+0000		FALSE	Mohale's Hoek
RE- Number of TB treatments "completed"	201503	Morifi HC	default	default	3	bmokotjomela	2018-03-13T08:23:51.534+0000		FALSE	Mohale's Hoek
RE- number of TB treatments with "treatment failure"	201503	Morifi HC	default	default	0	bmokotjomela	2018-03-13T08:23:53.311+0000		FALSE	Mohale's Hoek
RE- Number of TB treatments with missing outcomes	201503	Morifi HC	default	default	0	bmokotjomela	2018-03-13T08:23:54.125+0000		FALSE	Mohale's Hoek
RE- # of MMRP (ANC and PNC) clients accompanied to facility	201503	Morifi HC	default	default	-99	bmokotjomela	2018-03-13T08:24:04.331+0000		FALSE	Mohale's Hoek
RE- Number of new family planning acceptors	201503	Morifi HC	default	default	2	bmokotjomela	2018-03-13T08:24:15.200+0000		FALSE	Mohale's Hoek
RE- Number of supervision visits per month	201503	Morifi HC	default	default	-99	bmokotjomela	2018-03-13T08:24:19.988+0000		FALSE	Mohale's Hoek
RE- Comments (Bolaoane)	201504	Morifi HC	default	default	.	bmokotjomela	2018-03-13T08:24:33.474+0000		FALSE	Mohale's Hoek
RE- Number of maternal deaths in a month during pregnancy	201504	Morifi HC	default	default	0	bmokotjomela	2018-03-13T08:24:48.581+0000		FALSE	Mohale's Hoek
RE- Total number of institutional deliveries	201504	Morifi HC	default	default	0	bmokotjomela	2018-03-13T08:24:57.824+0000		FALSE	Mohale's Hoek
RE- Number of maternal deaths during delivery in a month	201504	Morifi HC	default	default	0	bmokotjomela	2018-03-13T08:24:58.141+0000		FALSE	Mohale's Hoek
RE- Number of deaths of newborn in a month before discharge	201504	Morifi HC	default	default	0	bmokotjomela	2018-03-13T08:24:58.426+0000		FALSE	Mohale's Hoek
RE- Number of deaths of children 28 days and under	201504	Morifi HC	default	default	0	bmokotjomela	2018-03-13T08:25:14.611+0000		FALSE	Mohale's Hoek
RE- Number of deaths of children under 5 this month	201504	Morifi HC	default	default	0	bmokotjomela	2018-03-13T08:25:15.254+0000		FALSE	Mohale's Hoek
RE- Number of HIV exposed infants (infected mothers)	201504	Morifi HC	default	default	3	bmokotjomela	2018-03-13T08:25:17.249+0000		FALSE	Mohale's Hoek
RE- Number of HIV exposed infants ?Transferred Out?	201504	Morifi HC	default	default	0	bmokotjomela	2018-03-13T08:25:19.113+0000		FALSE	Mohale's Hoek
RE- Number of HIV positive infants (at 14 weeks)	201504	Morifi HC	default	default	0	bmokotjomela	2018-03-13T08:25:21.148+0000		FALSE	Mohale's Hoek
RE- Number of HIV positive infants at 9 months	201504	Morifi HC	default	default	0	bmokotjomela	2018-03-13T08:25:23.196+0000		FALSE	Mohale's Hoek
RE- Number of HIV positive infants at 18 months	201504	Morifi HC	default	default	0	bmokotjomela	2018-03-13T08:25:24.245+0000		FALSE	Mohale's Hoek
RE- Number of children fully immunized at 1 year (outreach)	201504	Morifi HC	default	default	-99	bmokotjomela	2018-03-13T08:25:26.402+0000		FALSE	Mohale's Hoek
RE- Number of people tested for HIV	201504	Morifi HC	default	default	20	bmokotjomela	2018-03-13T08:25:33.442+0000		FALSE	Mohale's Hoek
RE- Number of HIV positive patients Lost to follow-up including transfer-ins and excluding transfer outs	201504	Morifi HC	default	default	0	bmokotjomela	2018-03-13T08:25:42.884+0000		FALSE	Mohale's Hoek
RE- Number of Transfer Out's prior to 12 months	201504	Morifi HC	default	default	0	bmokotjomela	2018-03-13T08:25:52.537+0000		FALSE	Mohale's Hoek
RE- Total number of new enrolled TB cases in a month	201504	Morifi HC	default	default	1	bmokotjomela	2018-03-13T08:26:00.543+0000		FALSE	Mohale's Hoek
RE- Total Number of smear positive TB cases registered in the same period	201504	Morifi HC	default	default	0	bmokotjomela	2018-03-13T08:26:01.338+0000		FALSE	Mohale's Hoek
RE- Number of TB treatments "transfer out"	201504	Morifi HC	default	default	0	bmokotjomela	2018-03-13T08:26:02.238+0000		FALSE	Mohale's Hoek
RE- Number of TB treatment " defaulters and lost to follow-up	201504	Morifi HC	default	default	0	bmokotjomela	2018-03-13T08:26:04.940+0000		FALSE	Mohale's Hoek
RE- Number of TB treatments with "Death" as an outcome	201504	Morifi HC	default	default	0	bmokotjomela	2018-03-13T08:26:05.675+0000		FALSE	Mohale's Hoek
RE- # of HIV/TB patients accompanied to facility	201504	Morifi HC	default	default	-99	bmokotjomela	2018-03-13T08:26:13.729+0000		FALSE	Mohale's Hoek
RE- # of home deliveries	201504	Morifi HC	default	default	-99	bmokotjomela	2018-03-13T08:26:15.742+0000		FALSE	Mohale's Hoek
RE- Number of new family planning acceptors	201504	Morifi HC	default	default	9	bmokotjomela	2018-03-13T08:26:28.358+0000		FALSE	Mohale's Hoek
RE- Comments (Relebohile)	201505	Morifi HC	default	default	.	bmokotjomela	2018-03-13T08:26:40.788+0000		FALSE	Mohale's Hoek
RE- Comments (Bolaoane)	201505	Morifi HC	default	default	.	bmokotjomela	2018-03-13T08:26:42.499+0000		FALSE	Mohale's Hoek
RE- Comments (Matsili)	201505	Morifi HC	default	default	.	bmokotjomela	2018-03-13T08:26:44.056+0000		FALSE	Mohale's Hoek
RE- Comments	201505	Morifi HC	default	default	.	bmokotjomela	2018-03-13T08:26:44.889+0000		FALSE	Mohale's Hoek
RE- Number of women attending first ANC visit at this facility	201505	Morifi HC	default	default	2	bmokotjomela	2018-03-13T08:26:52.961+0000		FALSE	Mohale's Hoek
RE- Number of women attending the fourth ANC visit this month	201505	Morifi HC	default	default	1	bmokotjomela	2018-03-13T08:26:53.213+0000		FALSE	Mohale's Hoek
RE- Number of antenatal clinic attendees tested for HIV infection	201505	Morifi HC	default	default	8	bmokotjomela	2018-03-13T08:26:53.631+0000		FALSE	Mohale's Hoek
RE- Number of antenatal clinic attendees whose HIV test are positive	201505	Morifi HC	default	default	2	bmokotjomela	2018-03-13T08:26:54.100+0000		FALSE	Mohale's Hoek
RE- Number of maternal deaths in a month during pregnancy	201505	Morifi HC	default	default	0	bmokotjomela	2018-03-13T08:26:54.520+0000		FALSE	Mohale's Hoek
RE- Total number of institutional deliveries	201505	Morifi HC	default	default	1	bmokotjomela	2018-03-13T08:27:05.881+0000		FALSE	Mohale's Hoek
RE- Number of overall PNC visit attendance (per month)	201505	Morifi HC	default	default	-99	bmokotjomela	2018-03-13T08:27:16.686+0000		FALSE	Mohale's Hoek
RE- Total number of women referred for emergency care to higher level facility during pregnancy and labor	201504	Morifi HC	default	default	0	cwhelley	2018-04-18T12:13:38.904+0000		FALSE	Mohale's Hoek
RE- Number of ART transfer in's	201504	Morifi HC	default	default	2	bmokotjomela	2018-03-13T08:25:40.869+0000		FALSE	Mohale's Hoek
RE- Number of adults and children who are still active at 12 months Include 89D & 4 v/yr	201504	Morifi HC	default	default	7	bmokotjomela	2018-03-13T08:25:42.302+0000		FALSE	Mohale's Hoek
RE- Number of HIV positive patients died	201504	Morifi HC	default	default	0	bmokotjomela	2018-03-13T08:25:43.286+0000		FALSE	Mohale's Hoek
RE- Number of Transfer In's post 12 months	201504	Morifi HC	default	default	1	bmokotjomela	2018-03-13T08:25:53.098+0000		FALSE	Mohale's Hoek
RE- Total number of TB Transfer In's	201504	Morifi HC	default	default	0	bmokotjomela	2018-03-13T08:26:00.930+0000		FALSE	Mohale's Hoek
RE- Number of patients diagnosed with genexpert	201504	Morifi HC	default	default	0	bmokotjomela	2018-03-13T08:26:01.762+0000		FALSE	Mohale's Hoek
RE- Number of new TB cases "cured"	201504	Morifi HC	default	default	0	bmokotjomela	2018-03-13T08:26:02.684+0000		FALSE	Mohale's Hoek
RE- Number of TB treatments "completed"	201504	Morifi HC	default	default	1	bmokotjomela	2018-03-13T08:26:04.510+0000		FALSE	Mohale's Hoek
RE- number of TB treatments with "treatment failure"	201504	Morifi HC	default	default	0	bmokotjomela	2018-03-13T08:26:05.305+0000		FALSE	Mohale's Hoek
RE- Number of TB treatments with missing outcomes	201504	Morifi HC	default	default	0	bmokotjomela	2018-03-13T08:26:06.030+0000		FALSE	Mohale's Hoek
RE- Total # OPD visits (new+ old)	201504	Morifi HC	default	default	471	bmokotjomela	2018-03-13T08:26:10.674+0000		FALSE	Mohale's Hoek
RE- # of MMRP (ANC and PNC) clients accompanied to facility	201504	Morifi HC	default	default	-99	bmokotjomela	2018-03-13T08:26:14.961+0000		FALSE	Mohale's Hoek
RE- Number of VHW meetings held per month	201504	Morifi HC	default	default	-99	bmokotjomela	2018-03-13T08:26:22.375+0000		FALSE	Mohale's Hoek
RE- Number of supervision visits per month	201504	Morifi HC	default	default	-99	bmokotjomela	2018-03-13T08:26:32.681+0000		FALSE	Mohale's Hoek
RE- Total live births in the facility	201505	Morifi HC	default	default	1	bmokotjomela	2018-03-13T08:27:06.143+0000		FALSE	Mohale's Hoek
RE- Number of maternal deaths during delivery in a month	201505	Morifi HC	default	default	0	bmokotjomela	2018-03-13T08:27:07.033+0000		FALSE	Mohale's Hoek
RE- Total number of institutional still births	201505	Morifi HC	default	default	0	bmokotjomela	2018-03-13T08:27:07.432+0000		FALSE	Mohale's Hoek
RE- Number of deaths of newborn in a month before discharge	201505	Morifi HC	default	default	0	bmokotjomela	2018-03-13T08:27:07.800+0000		FALSE	Mohale's Hoek
RE- Number of deaths of children 28 days and under	201505	Morifi HC	default	default	0	bmokotjomela	2018-03-13T08:27:23.516+0000		FALSE	Mohale's Hoek
RE- Number of deaths of children under 1 this month	201505	Morifi HC	default	default	0	bmokotjomela	2018-03-13T08:27:23.834+0000		FALSE	Mohale's Hoek
RE- Total number of women referred for emergency care to higher level facility during pregnancy and labor	201505	Morifi HC	default	default	1	cwhelley	2018-04-18T12:13:57.611+0000		FALSE	Mohale's Hoek
RE- # of pregnant women admitted to shelters	201504	Morifi HC	default	default	0	cwhelley	2018-04-18T12:56:36.208+0000		FALSE	Mohale's Hoek
RE- Number of HIV negative infants at 6 weeks	201505	Morifi HC	default	default	1	bmokotjomela	2018-03-13T08:27:30.225+0000		FALSE	Mohale's Hoek
RE- Number of HIV positive infants (at 14 weeks)	201505	Morifi HC	default	default	0	bmokotjomela	2018-03-13T08:27:31.143+0000		FALSE	Mohale's Hoek
RE- Number of HIV negative infants at 14 weeks	201505	Morifi HC	default	default	0	bmokotjomela	2018-03-13T08:27:31.617+0000		FALSE	Mohale's Hoek
RE- Number of HIV positive infants at 9 months	201505	Morifi HC	default	default	0	bmokotjomela	2018-03-13T08:27:33.948+0000		FALSE	Mohale's Hoek
RE- Number of HIV negative infants at 9 months	201505	Morifi HC	default	default	1	bmokotjomela	2018-03-13T08:27:34.534+0000		FALSE	Mohale's Hoek
RE- Number of HIV positive infants at 18 months	201505	Morifi HC	default	default	0	bmokotjomela	2018-03-13T08:27:35.033+0000		FALSE	Mohale's Hoek
RE- Number of HIV negative infants at 18 months	201505	Morifi HC	default	default	1	bmokotjomela	2018-03-13T08:27:36.176+0000		FALSE	Mohale's Hoek
RE- Number of people who tested positive for HIV	201505	Morifi HC	default	default	4	bmokotjomela	2018-03-13T08:27:49.673+0000		FALSE	Mohale's Hoek
RE- Number of HIV positive patients newly put on ART (including transfer-in and excluding transfer out)	201505	Morifi HC	default	default	9	bmokotjomela	2018-03-13T08:28:01.993+0000		FALSE	Mohale's Hoek
RE- Number of ART transfer in's	201505	Morifi HC	default	default	2	bmokotjomela	2018-03-13T08:28:02.570+0000		FALSE	Mohale's Hoek
RE- Number of adults and children who are still active at 12 months Include 89D & 4 v/yr	201505	Morifi HC	default	default	7	bmokotjomela	2018-03-13T08:28:04.749+0000		FALSE	Mohale's Hoek
RE- Number of HIV positive patients died	201505	Morifi HC	default	default	0	bmokotjomela	2018-03-13T08:28:07.088+0000		FALSE	Mohale's Hoek
RE- Number of Transfer In's post 12 months	201505	Morifi HC	default	default	0	bmokotjomela	2018-03-13T08:28:07.879+0000		FALSE	Mohale's Hoek
RE- Total number of new enrolled TB cases in a month	201505	Morifi HC	default	default	0	bmokotjomela	2018-03-13T08:28:16.099+0000		FALSE	Mohale's Hoek
RE- Total number of TB Transfer In's	201505	Morifi HC	default	default	0	bmokotjomela	2018-03-13T08:28:16.501+0000		FALSE	Mohale's Hoek
RE- Total Number of smear positive TB cases registered in the same period	201505	Morifi HC	default	default	0	bmokotjomela	2018-03-13T08:28:16.872+0000		FALSE	Mohale's Hoek
RE- Number of patients diagnosed with genexpert	201505	Morifi HC	default	default	0	bmokotjomela	2018-03-13T08:28:17.240+0000		FALSE	Mohale's Hoek
RE- Number of TB treatments "transfer out"	201505	Morifi HC	default	default	0	bmokotjomela	2018-03-13T08:28:17.604+0000		FALSE	Mohale's Hoek
RE- Number of new TB cases "cured"	201505	Morifi HC	default	default	0	bmokotjomela	2018-03-13T08:28:17.960+0000		FALSE	Mohale's Hoek
RE- Number of TB treatments "completed"	201505	Morifi HC	default	default	0	bmokotjomela	2018-03-13T08:28:18.346+0000		FALSE	Mohale's Hoek
RE- Number of TB treatment " defaulters and lost to follow-up	201505	Morifi HC	default	default	0	bmokotjomela	2018-03-13T08:28:18.694+0000		FALSE	Mohale's Hoek
RE- number of TB treatments with "treatment failure"	201505	Morifi HC	default	default	0	bmokotjomela	2018-03-13T08:28:19.052+0000		FALSE	Mohale's Hoek
RE- Number of TB treatments with "Death" as an outcome	201505	Morifi HC	default	default	0	bmokotjomela	2018-03-13T08:28:19.380+0000		FALSE	Mohale's Hoek
RE- Number of TB treatments with missing outcomes	201505	Morifi HC	default	default	0	bmokotjomela	2018-03-13T08:28:19.737+0000		FALSE	Mohale's Hoek
RE- Total # OPD visits (new+ old)	201505	Morifi HC	default	default	437	bmokotjomela	2018-03-13T08:28:29.495+0000		FALSE	Mohale's Hoek
RE- # of MMRP (ANC and PNC) clients accompanied to facility	201505	Morifi HC	default	default	-99	bmokotjomela	2018-03-13T08:28:32.457+0000		FALSE	Mohale's Hoek
RE- Number of supervision visits per month	201505	Morifi HC	default	default	-99	bmokotjomela	2018-03-13T08:28:55.395+0000		FALSE	Mohale's Hoek
RE- Comments (Relebohile)	201506	Morifi HC	default	default	.	bmokotjomela	2018-03-13T08:29:04.288+0000		FALSE	Mohale's Hoek
RE- Comments (Matsili)	201506	Morifi HC	default	default	.	bmokotjomela	2018-03-13T08:29:07.563+0000		FALSE	Mohale's Hoek
RE- Number of women attending the fourth ANC visit this month	201506	Morifi HC	default	default	4	bmokotjomela	2018-03-13T08:29:16.064+0000		FALSE	Mohale's Hoek
RE- Number of antenatal clinic attendees tested for HIV infection	201506	Morifi HC	default	default	13	bmokotjomela	2018-03-13T08:29:17.702+0000		FALSE	Mohale's Hoek
RE- Number of maternal deaths in a month during pregnancy	201506	Morifi HC	default	default	0	bmokotjomela	2018-03-13T08:29:18.992+0000		FALSE	Mohale's Hoek
RE- Total number of institutional deliveries	201506	Morifi HC	default	default	-99	bmokotjomela	2018-03-13T08:29:23.412+0000		FALSE	Mohale's Hoek
RE- Number of maternal deaths during delivery in a month	201506	Morifi HC	default	default	-99	bmokotjomela	2018-03-13T08:29:24.889+0000		FALSE	Mohale's Hoek
RE- Total number of institutional still births	201506	Morifi HC	default	default	-99	bmokotjomela	2018-03-13T08:29:26.206+0000		FALSE	Mohale's Hoek
RE- Total number of women referred for emergency care to higher level facility during pregnancy and labor	201506	Morifi HC	default	default	1	bmokotjomela	2018-03-13T08:29:31.948+0000		FALSE	Mohale's Hoek
RE- Number of overall PNC visit attendance (per month)	201506	Morifi HC	default	default	-99	bmokotjomela	2018-03-13T08:29:34.561+0000		FALSE	Mohale's Hoek
RE- Number of deaths of children 28 days and under	201506	Morifi HC	default	default	0	bmokotjomela	2018-03-13T08:29:41.573+0000		FALSE	Mohale's Hoek
RE- Number of deaths of children under 1 this month	201506	Morifi HC	default	default	0	bmokotjomela	2018-03-13T08:29:41.946+0000		FALSE	Mohale's Hoek
RE- Number of deaths of children under 5 this month	201506	Morifi HC	default	default	0	bmokotjomela	2018-03-13T08:29:42.342+0000		FALSE	Mohale's Hoek
RE- Number of children fully immunized at 1 year	201506	Morifi HC	default	default	5	bmokotjomela	2018-03-13T08:29:44.408+0000		FALSE	Mohale's Hoek
RE- Number of HIV exposed infants (infected mothers)	201506	Morifi HC	default	default	2	bmokotjomela	2018-03-13T08:29:47.824+0000		FALSE	Mohale's Hoek
RE- Number of HIV exposed infants ?Transferred In?	201506	Morifi HC	default	default	1	bmokotjomela	2018-03-13T08:29:48.385+0000		FALSE	Mohale's Hoek
RE- Number of HIV exposed infants ?Transferred Out?	201506	Morifi HC	default	default	0	bmokotjomela	2018-03-13T08:29:49.292+0000		FALSE	Mohale's Hoek
RE- Number of HIV positive infants (at 6 weeks)	201506	Morifi HC	default	default	0	bmokotjomela	2018-03-13T08:29:49.725+0000		FALSE	Mohale's Hoek
RE- Number of HIV negative infants at 6 weeks	201506	Morifi HC	default	default	2	bmokotjomela	2018-03-13T08:29:50.804+0000		FALSE	Mohale's Hoek
RE- Number of HIV positive infants (at 14 weeks)	201506	Morifi HC	default	default	0	bmokotjomela	2018-03-13T08:29:51.816+0000		FALSE	Mohale's Hoek
RE- Number of HIV negative infants at 14 weeks	201506	Morifi HC	default	default	0	bmokotjomela	2018-03-13T08:29:52.238+0000		FALSE	Mohale's Hoek
RE- Number of HIV positive infants at 9 months	201506	Morifi HC	default	default	0	bmokotjomela	2018-03-13T08:29:52.660+0000		FALSE	Mohale's Hoek
RE- Number of HIV negative infants at 9 months	201506	Morifi HC	default	default	2	bmokotjomela	2018-03-13T08:29:53.331+0000		FALSE	Mohale's Hoek
RE- Number of HIV positive infants at 18 months	201506	Morifi HC	default	default	0	bmokotjomela	2018-03-13T08:29:53.780+0000		FALSE	Mohale's Hoek
RE- Number of HIV negative infants at 18 months	201506	Morifi HC	default	default	2	bmokotjomela	2018-03-13T08:29:54.907+0000		FALSE	Mohale's Hoek
RE- Number of children fully immunized at 1 year (outreach)	201506	Morifi HC	default	default	-99	bmokotjomela	2018-03-13T08:29:56.894+0000		FALSE	Mohale's Hoek
RE- Number of people tested for HIV	201506	Morifi HC	default	default	55	bmokotjomela	2018-03-13T08:30:02.880+0000		FALSE	Mohale's Hoek
RE- Number of people who tested positive for HIV	201506	Morifi HC	default	default	3	bmokotjomela	2018-03-13T08:30:03.080+0000		FALSE	Mohale's Hoek
RE- Number of HIV positive patients newly put on ART (including transfer-in and excluding transfer out)	201506	Morifi HC	default	default	6	bmokotjomela	2018-03-13T08:30:09.582+0000		FALSE	Mohale's Hoek
RE- Number of ART transfer in's	201506	Morifi HC	default	default	1	bmokotjomela	2018-03-13T08:30:11.045+0000		FALSE	Mohale's Hoek
RE- Number of adults and children who are still active at 12 months Include 89D & 4 v/yr	201506	Morifi HC	default	default	5	bmokotjomela	2018-03-13T08:30:11.796+0000		FALSE	Mohale's Hoek
RE- Number of HIV positive patients Lost to follow-up including transfer-ins and excluding transfer outs	201506	Morifi HC	default	default	0	bmokotjomela	2018-03-13T08:30:12.763+0000		FALSE	Mohale's Hoek
RE- Number of HIV positive patients died	201506	Morifi HC	default	default	1	bmokotjomela	2018-03-13T08:30:13.390+0000		FALSE	Mohale's Hoek
RE- Number of Transfer Out's prior to 12 months	201506	Morifi HC	default	default	0	bmokotjomela	2018-03-13T08:30:14.546+0000		FALSE	Mohale's Hoek
RE- Number of Transfer In's post 12 months	201506	Morifi HC	default	default	1	bmokotjomela	2018-03-13T08:30:15.750+0000		FALSE	Mohale's Hoek
RE- Total number of new enrolled TB cases in a month	201506	Morifi HC	default	default	1	bmokotjomela	2018-03-13T08:30:21.781+0000		FALSE	Mohale's Hoek
RE- Total number of TB Transfer In's	201506	Morifi HC	default	default	0	bmokotjomela	2018-03-13T08:30:24.068+0000		FALSE	Mohale's Hoek
RE- Total Number of smear positive TB cases registered in the same period	201506	Morifi HC	default	default	0	bmokotjomela	2018-03-13T08:30:24.485+0000		FALSE	Mohale's Hoek
RE- Number of patients diagnosed with genexpert	201506	Morifi HC	default	default	0	bmokotjomela	2018-03-13T08:30:24.903+0000		FALSE	Mohale's Hoek
RE- Number of TB treatments "transfer out"	201506	Morifi HC	default	default	0	bmokotjomela	2018-03-13T08:30:25.707+0000		FALSE	Mohale's Hoek
RE- Number of new TB cases "cured"	201506	Morifi HC	default	default	0	bmokotjomela	2018-03-13T08:30:26.246+0000		FALSE	Mohale's Hoek
RE- Number of TB treatments "completed"	201506	Morifi HC	default	default	1	bmokotjomela	2018-03-13T08:30:29.052+0000		FALSE	Mohale's Hoek
RE- Number of TB treatment " defaulters and lost to follow-up	201506	Morifi HC	default	default	0	bmokotjomela	2018-03-13T08:30:29.496+0000		FALSE	Mohale's Hoek
RE- number of TB treatments with "treatment failure"	201506	Morifi HC	default	default	0	bmokotjomela	2018-03-13T08:30:29.885+0000		FALSE	Mohale's Hoek
RE- Number of TB treatments with "Death" as an outcome	201506	Morifi HC	default	default	0	bmokotjomela	2018-03-13T08:30:30.266+0000		FALSE	Mohale's Hoek
RE- Number of TB treatments with missing outcomes	201506	Morifi HC	default	default	0	bmokotjomela	2018-03-13T08:30:30.678+0000		FALSE	Mohale's Hoek
RE- Total # OPD visits (new+ old)	201506	Morifi HC	default	default	527	bmokotjomela	2018-03-13T08:30:36.880+0000		FALSE	Mohale's Hoek
RE- # of HIV/TB patients accompanied to facility	201506	Morifi HC	default	default	-99	bmokotjomela	2018-03-13T08:30:39.559+0000		FALSE	Mohale's Hoek
RE- # of MMRP (ANC and PNC) clients accompanied to facility	201506	Morifi HC	default	default	-99	bmokotjomela	2018-03-13T08:30:53.188+0000		FALSE	Mohale's Hoek
RE- # of home deliveries	201506	Morifi HC	default	default	-99	bmokotjomela	2018-03-13T08:30:53.555+0000		FALSE	Mohale's Hoek
RE- Number of VHW meetings held per month	201506	Morifi HC	default	default	-99	bmokotjomela	2018-03-13T08:30:59.427+0000		FALSE	Mohale's Hoek
RE- # of pregnant women admitted to shelters	201506	Morifi HC	default	default	1	bmokotjomela	2018-03-13T08:31:06.495+0000		FALSE	Mohale's Hoek
RE- Number of new family planning acceptors	201506	Morifi HC	default	default	4	bmokotjomela	2018-03-13T08:31:12.035+0000		FALSE	Mohale's Hoek
RE- Number of HIV exposed infants ?Transferred In?	201508	Morifi HC	default	default	0	bmokotjomela	2018-03-13T08:37:24.274+0000		FALSE	Mohale's Hoek
RE- Number of supervision visits per month	201506	Morifi HC	default	default	-99	bmokotjomela	2018-03-13T08:31:16.856+0000		FALSE	Mohale's Hoek
RE- Total number of institutional deliveries	201507	Morifi HC	default	default	0	bmokotjomela	2018-03-13T08:32:01.819+0000		FALSE	Mohale's Hoek
RE- Total live births in the facility	201507	Morifi HC	default	default	0	bmokotjomela	2018-03-13T08:32:02.191+0000		FALSE	Mohale's Hoek
RE- Number of maternal deaths during delivery in a month	201507	Morifi HC	default	default	0	bmokotjomela	2018-03-13T08:32:02.570+0000		FALSE	Mohale's Hoek
RE- Total number of institutional still births	201507	Morifi HC	default	default	0	bmokotjomela	2018-03-13T08:32:02.926+0000		FALSE	Mohale's Hoek
RE- Number of deaths of newborn in a month before discharge	201507	Morifi HC	default	default	0	bmokotjomela	2018-03-13T08:32:03.279+0000		FALSE	Mohale's Hoek
RE- Number of overall PNC visit attendance (per month)	201507	Morifi HC	default	default	-99	bmokotjomela	2018-03-13T08:32:09.592+0000		FALSE	Mohale's Hoek
RE- Number of deaths of children 28 days and under	201507	Morifi HC	default	default	0	bmokotjomela	2018-03-13T08:32:15.970+0000		FALSE	Mohale's Hoek
RE- Number of deaths of children under 1 this month	201507	Morifi HC	default	default	0	bmokotjomela	2018-03-13T08:32:16.381+0000		FALSE	Mohale's Hoek
RE- Number of deaths of children under 5 this month	201507	Morifi HC	default	default	0	bmokotjomela	2018-03-13T08:32:16.729+0000		FALSE	Mohale's Hoek
RE- Number of children fully immunized at 1 year	201507	Morifi HC	default	default	6	bmokotjomela	2018-03-13T08:32:17.661+0000		FALSE	Mohale's Hoek
RE- Number of HIV exposed infants (infected mothers)	201507	Morifi HC	default	default	2	bmokotjomela	2018-03-13T08:32:19.449+0000		FALSE	Mohale's Hoek
RE- Number of HIV exposed infants ?Transferred In?	201507	Morifi HC	default	default	0	bmokotjomela	2018-03-13T08:32:20.530+0000		FALSE	Mohale's Hoek
RE- Number of HIV exposed infants ?Transferred Out?	201507	Morifi HC	default	default	0	bmokotjomela	2018-03-13T08:32:20.892+0000		FALSE	Mohale's Hoek
RE- Number of HIV positive infants (at 6 weeks)	201507	Morifi HC	default	default	0	bmokotjomela	2018-03-13T08:32:21.234+0000		FALSE	Mohale's Hoek
RE- Number of HIV negative infants at 6 weeks	201507	Morifi HC	default	default	1	bmokotjomela	2018-03-13T08:32:23.470+0000		FALSE	Mohale's Hoek
RE- Number of HIV positive infants (at 14 weeks)	201507	Morifi HC	default	default	0	bmokotjomela	2018-03-13T08:32:25.214+0000		FALSE	Mohale's Hoek
RE- Number of HIV negative infants at 14 weeks	201507	Morifi HC	default	default	0	bmokotjomela	2018-03-13T08:32:25.618+0000		FALSE	Mohale's Hoek
RE- Number of HIV positive infants at 9 months	201507	Morifi HC	default	default	0	bmokotjomela	2018-03-13T08:32:25.983+0000		FALSE	Mohale's Hoek
RE- Number of HIV negative infants at 9 months	201507	Morifi HC	default	default	1	bmokotjomela	2018-03-13T08:32:27.383+0000		FALSE	Mohale's Hoek
RE- Number of HIV positive infants at 18 months	201507	Morifi HC	default	default	0	bmokotjomela	2018-03-13T08:32:27.789+0000		FALSE	Mohale's Hoek
RE- Number of HIV negative infants at 18 months	201507	Morifi HC	default	default	1	bmokotjomela	2018-03-13T08:32:28.266+0000		FALSE	Mohale's Hoek
RE- Number of people who tested positive for HIV	201507	Morifi HC	default	default	7	bmokotjomela	2018-03-13T08:32:35.052+0000		FALSE	Mohale's Hoek
RE- Total number of new enrolled TB cases in a month	201507	Morifi HC	default	default	1	bmokotjomela	2018-03-13T08:34:11.693+0000		FALSE	Mohale's Hoek
RE- Total number of TB Transfer In's	201507	Morifi HC	default	default	0	bmokotjomela	2018-03-13T08:34:12.466+0000		FALSE	Mohale's Hoek
RE- Total Number of smear positive TB cases registered in the same period	201507	Morifi HC	default	default	1	bmokotjomela	2018-03-13T08:34:14.260+0000		FALSE	Mohale's Hoek
RE- Number of patients diagnosed with genexpert	201507	Morifi HC	default	default	0	bmokotjomela	2018-03-13T08:34:15.260+0000		FALSE	Mohale's Hoek
RE- Number of TB treatments "transfer out"	201507	Morifi HC	default	default	0	bmokotjomela	2018-03-13T08:34:15.662+0000		FALSE	Mohale's Hoek
RE- Number of new TB cases "cured"	201507	Morifi HC	default	default	1	bmokotjomela	2018-03-13T08:34:17.710+0000		FALSE	Mohale's Hoek
RE- Number of TB treatments "completed"	201507	Morifi HC	default	default	0	bmokotjomela	2018-03-13T08:34:18.746+0000		FALSE	Mohale's Hoek
RE- Number of TB treatment " defaulters and lost to follow-up	201507	Morifi HC	default	default	0	bmokotjomela	2018-03-13T08:34:19.195+0000		FALSE	Mohale's Hoek
RE- number of TB treatments with "treatment failure"	201507	Morifi HC	default	default	0	bmokotjomela	2018-03-13T08:34:19.609+0000		FALSE	Mohale's Hoek
RE- # of MMRP (ANC and PNC) clients accompanied to facility	201507	Morifi HC	default	default	-99	bmokotjomela	2018-03-13T08:34:33.200+0000		FALSE	Mohale's Hoek
RE- Number of VHW meetings held per month	201507	Morifi HC	default	default	-99	bmokotjomela	2018-03-13T08:34:37.681+0000		FALSE	Mohale's Hoek
RE- Number of new family planning acceptors	201507	Morifi HC	default	default	1	bmokotjomela	2018-03-13T08:34:48.596+0000		FALSE	Mohale's Hoek
RE- Comments (Bolaoane)	201508	Morifi HC	default	default	.	bmokotjomela	2018-03-13T08:35:04.782+0000		FALSE	Mohale's Hoek
RE- Comments (Matsili)	201508	Morifi HC	default	default	.	bmokotjomela	2018-03-13T08:35:06.433+0000		FALSE	Mohale's Hoek
RE- Number of women attending the fourth ANC visit this month	201508	Morifi HC	default	default	1	bmokotjomela	2018-03-13T08:35:13.075+0000		FALSE	Mohale's Hoek
RE- Number of antenatal clinic attendees tested for HIV infection	201508	Morifi HC	default	default	8	bmokotjomela	2018-03-13T08:35:14.384+0000		FALSE	Mohale's Hoek
RE- Number of maternal deaths in a month during pregnancy	201508	Morifi HC	default	default	0	bmokotjomela	2018-03-13T08:35:15.641+0000		FALSE	Mohale's Hoek
RE- Total live births in the facility	201508	Morifi HC	default	default	0	bmokotjomela	2018-03-13T08:35:20.923+0000		FALSE	Mohale's Hoek
RE- Total number of institutional still births	201508	Morifi HC	default	default	0	bmokotjomela	2018-03-13T08:35:21.682+0000		FALSE	Mohale's Hoek
RE- Total number of women referred for emergency care to higher level facility during pregnancy and labor	201508	Morifi HC	default	default	1	bmokotjomela	2018-03-13T08:35:26.334+0000		FALSE	Mohale's Hoek
RE- Number of overall PNC visit attendance (per month)	201508	Morifi HC	default	default	-99	bmokotjomela	2018-03-13T08:35:28.187+0000		FALSE	Mohale's Hoek
RE- Number of deaths of children 28 days and under	201508	Morifi HC	default	default	0	bmokotjomela	2018-03-13T08:35:35.133+0000		FALSE	Mohale's Hoek
RE- Number of deaths of children under 5 this month	201508	Morifi HC	default	default	0	bmokotjomela	2018-03-13T08:35:35.827+0000		FALSE	Mohale's Hoek
RE- Number of children fully immunized at 1 year	201508	Morifi HC	default	default	4	bmokotjomela	2018-03-13T08:36:01.530+0000		FALSE	Mohale's Hoek
RE- Number of children fully immunized at 1 year (outreach)	201508	Morifi HC	default	default	-99	bmokotjomela	2018-03-13T08:37:33.191+0000		FALSE	Mohale's Hoek
RE- Number of people tested for HIV	201508	Morifi HC	default	default	65	bmokotjomela	2018-03-13T08:37:38.245+0000		FALSE	Mohale's Hoek
RE- Number of HIV positive patients newly put on ART (including transfer-in and excluding transfer out)	201508	Morifi HC	default	default	6	bmokotjomela	2018-03-13T08:37:43.562+0000		FALSE	Mohale's Hoek
RE- Number of adults and children who are still active at 12 months Include 89D & 4 v/yr	201508	Morifi HC	default	default	4	bmokotjomela	2018-03-13T08:37:46.042+0000		FALSE	Mohale's Hoek
RE- Number of HIV positive patients died	201508	Morifi HC	default	default	0	bmokotjomela	2018-03-13T08:37:47.745+0000		FALSE	Mohale's Hoek
RE- Number of Transfer In's post 12 months	201508	Morifi HC	default	default	1	bmokotjomela	2018-03-13T08:37:49.278+0000		FALSE	Mohale's Hoek
RE- Total number of new enrolled TB cases in a month	201508	Morifi HC	default	default	0	bmokotjomela	2018-03-13T08:37:55.917+0000		FALSE	Mohale's Hoek
RE- Total Number of smear positive TB cases registered in the same period	201508	Morifi HC	default	default	0	bmokotjomela	2018-03-13T08:37:56.709+0000		FALSE	Mohale's Hoek
RE- Number of TB treatments "transfer out"	201508	Morifi HC	default	default	0	bmokotjomela	2018-03-13T08:37:57.497+0000		FALSE	Mohale's Hoek
RE- Number of TB treatments "completed"	201508	Morifi HC	default	default	0	bmokotjomela	2018-03-13T08:37:58.264+0000		FALSE	Mohale's Hoek
RE- Number of TB treatments with "Death" as an outcome	201508	Morifi HC	default	default	0	bmokotjomela	2018-03-13T08:37:59.395+0000		FALSE	Mohale's Hoek
RE- # of MMRP (ANC and PNC) clients accompanied to facility	201508	Morifi HC	default	default	-99	bmokotjomela	2018-03-13T08:38:10.318+0000		FALSE	Mohale's Hoek
RE- Number of VHW meetings held per month	201508	Morifi HC	default	default	1	bmokotjomela	2018-03-13T08:38:16.563+0000		FALSE	Mohale's Hoek
RE- # of pregnant women admitted to shelters	201508	Morifi HC	default	default	1	bmokotjomela	2018-03-13T08:38:17.455+0000		FALSE	Mohale's Hoek
RE- Number of new family planning acceptors	201508	Morifi HC	default	default	7	bmokotjomela	2018-03-13T08:38:20.795+0000		FALSE	Mohale's Hoek
RE- Comments (Relebohile)	201509	Morifi HC	default	default	.	bmokotjomela	2018-03-13T08:38:35.351+0000		FALSE	Mohale's Hoek
RE- Comments	201509	Morifi HC	default	default	.	bmokotjomela	2018-03-13T08:38:39.475+0000		FALSE	Mohale's Hoek
RE- Number of women attending first ANC visit at this facility	201509	Morifi HC	default	default	10	bmokotjomela	2018-03-13T08:39:06.829+0000		FALSE	Mohale's Hoek
RE- Number of antenatal clinic attendees tested for HIV infection	201509	Morifi HC	default	default	12	bmokotjomela	2018-03-13T08:39:09.306+0000		FALSE	Mohale's Hoek
RE- Number of maternal deaths in a month during pregnancy	201509	Morifi HC	default	default	0	bmokotjomela	2018-03-13T08:39:10.995+0000		FALSE	Mohale's Hoek
RE- Total live births in the facility	201509	Morifi HC	default	default	0	bmokotjomela	2018-03-13T08:39:15.202+0000		FALSE	Mohale's Hoek
RE- Number of maternal deaths during delivery in a month	201509	Morifi HC	default	default	0	bmokotjomela	2018-03-13T08:39:15.574+0000		FALSE	Mohale's Hoek
RE- Total number of institutional still births	201509	Morifi HC	default	default	0	bmokotjomela	2018-03-13T08:39:15.947+0000		FALSE	Mohale's Hoek
RE- Number of deaths of newborn in a month before discharge	201509	Morifi HC	default	default	0	bmokotjomela	2018-03-13T08:39:16.307+0000		FALSE	Mohale's Hoek
RE- Number of overall PNC visit attendance (per month)	201509	Morifi HC	default	default	-99	bmokotjomela	2018-03-13T08:39:24.913+0000		FALSE	Mohale's Hoek
RE- Number of deaths of children 28 days and under	201509	Morifi HC	default	default	0	bmokotjomela	2018-03-13T08:39:30.521+0000		FALSE	Mohale's Hoek
RE- Number of deaths of children under 1 this month	201509	Morifi HC	default	default	0	bmokotjomela	2018-03-13T08:39:30.903+0000		FALSE	Mohale's Hoek
RE- Number of children fully immunized at 1 year	201509	Morifi HC	default	default	0	bmokotjomela	2018-03-13T08:39:31.610+0000		FALSE	Mohale's Hoek
RE- Number of HIV exposed infants ?Transferred In?	201509	Morifi HC	default	default	0	bmokotjomela	2018-03-13T08:39:33.764+0000		FALSE	Mohale's Hoek
RE- Number of HIV positive infants (at 6 weeks)	201509	Morifi HC	default	default	0	bmokotjomela	2018-03-13T08:39:36.412+0000		FALSE	Mohale's Hoek
RE- Number of HIV negative infants at 6 weeks	201509	Morifi HC	default	default	3	bmokotjomela	2018-03-13T08:39:37.246+0000		FALSE	Mohale's Hoek
RE- Number of HIV negative infants at 14 weeks	201509	Morifi HC	default	default	0	bmokotjomela	2018-03-13T08:39:39.145+0000		FALSE	Mohale's Hoek
RE- Number of HIV positive infants at 9 months	201509	Morifi HC	default	default	0	bmokotjomela	2018-03-13T08:39:39.580+0000		FALSE	Mohale's Hoek
RE- Comments (Relebohile)	201507	Morifi HC	default	default	.	bmokotjomela	2018-03-13T08:31:43.995+0000		FALSE	Mohale's Hoek
RE- Comments (Bolaoane)	201507	Morifi HC	default	default	.	bmokotjomela	2018-03-13T08:31:45.643+0000		FALSE	Mohale's Hoek
RE- Comments (Matsili)	201507	Morifi HC	default	default	.	bmokotjomela	2018-03-13T08:31:47.153+0000		FALSE	Mohale's Hoek
RE- Comments	201507	Morifi HC	default	default	.	bmokotjomela	2018-03-13T08:31:48.020+0000		FALSE	Mohale's Hoek
RE- Number of women attending first ANC visit at this facility	201507	Morifi HC	default	default	4	bmokotjomela	2018-03-13T08:31:54.591+0000		FALSE	Mohale's Hoek
RE- Number of women attending the fourth ANC visit this month	201507	Morifi HC	default	default	4	bmokotjomela	2018-03-13T08:31:54.823+0000		FALSE	Mohale's Hoek
RE- Number of antenatal clinic attendees tested for HIV infection	201507	Morifi HC	default	default	9	bmokotjomela	2018-03-13T08:31:56.323+0000		FALSE	Mohale's Hoek
RE- Number of antenatal clinic attendees whose HIV test are positive	201507	Morifi HC	default	default	3	bmokotjomela	2018-03-13T08:31:56.740+0000		FALSE	Mohale's Hoek
RE- Number of maternal deaths in a month during pregnancy	201507	Morifi HC	default	default	0	bmokotjomela	2018-03-13T08:31:57.199+0000		FALSE	Mohale's Hoek
RE- Number of children fully immunized at 1 year (outreach)	201507	Morifi HC	default	default	-99	bmokotjomela	2018-03-13T08:32:30.074+0000		FALSE	Mohale's Hoek
RE- Number of people tested for HIV	201507	Morifi HC	default	default	66	bmokotjomela	2018-03-13T08:32:34.526+0000		FALSE	Mohale's Hoek
RE- Number of HIV positive patients newly put on ART (including transfer-in and excluding transfer out)	201507	Morifi HC	default	default	7	bmokotjomela	2018-03-13T08:33:20.712+0000		FALSE	Mohale's Hoek
RE- Number of ART transfer in's	201507	Morifi HC	default	default	0	bmokotjomela	2018-03-13T08:33:21.181+0000		FALSE	Mohale's Hoek
RE- Number of adults and children who are still active at 12 months Include 89D & 4 v/yr	201507	Morifi HC	default	default	6	bmokotjomela	2018-03-13T08:33:21.766+0000		FALSE	Mohale's Hoek
RE- Number of HIV positive patients Lost to follow-up including transfer-ins and excluding transfer outs	201507	Morifi HC	default	default	1	bmokotjomela	2018-03-13T08:33:22.851+0000		FALSE	Mohale's Hoek
RE- Number of HIV positive patients died	201507	Morifi HC	default	default	0	bmokotjomela	2018-03-13T08:33:23.271+0000		FALSE	Mohale's Hoek
RE- Number of Transfer Out's prior to 12 months	201507	Morifi HC	default	default	0	bmokotjomela	2018-03-13T08:33:23.633+0000		FALSE	Mohale's Hoek
RE- Number of Transfer In's post 12 months	201507	Morifi HC	default	default	0	bmokotjomela	2018-03-13T08:33:24.003+0000		FALSE	Mohale's Hoek
RE- Number of TB treatments with "Death" as an outcome	201507	Morifi HC	default	default	0	bmokotjomela	2018-03-13T08:34:20.001+0000		FALSE	Mohale's Hoek
RE- Number of TB treatments with missing outcomes	201507	Morifi HC	default	default	0	bmokotjomela	2018-03-13T08:34:21.064+0000		FALSE	Mohale's Hoek
RE- Total # OPD visits (new+ old)	201507	Morifi HC	default	default	396	bmokotjomela	2018-03-13T08:34:25.238+0000		FALSE	Mohale's Hoek
RE- # of HIV/TB patients accompanied to facility	201507	Morifi HC	default	default	-99	bmokotjomela	2018-03-13T08:34:32.264+0000		FALSE	Mohale's Hoek
RE- # of home deliveries	201507	Morifi HC	default	default	-99	bmokotjomela	2018-03-13T08:34:34.068+0000		FALSE	Mohale's Hoek
RE- Number of supervision visits per month	201507	Morifi HC	default	default	-99	bmokotjomela	2018-03-13T08:34:53.301+0000		FALSE	Mohale's Hoek
RE- Comments (Relebohile)	201508	Morifi HC	default	default	.	bmokotjomela	2018-03-13T08:35:02.540+0000		FALSE	Mohale's Hoek
RE- Comments	201508	Morifi HC	default	default	.	bmokotjomela	2018-03-13T08:35:08.392+0000		FALSE	Mohale's Hoek
RE- Number of women attending first ANC visit at this facility	201508	Morifi HC	default	default	6	bmokotjomela	2018-03-13T08:35:12.587+0000		FALSE	Mohale's Hoek
RE- Number of antenatal clinic attendees whose HIV test are positive	201508	Morifi HC	default	default	1	bmokotjomela	2018-03-13T08:35:14.910+0000		FALSE	Mohale's Hoek
RE- Total number of institutional deliveries	201508	Morifi HC	default	default	0	bmokotjomela	2018-03-13T08:35:20.514+0000		FALSE	Mohale's Hoek
RE- Number of maternal deaths during delivery in a month	201508	Morifi HC	default	default	0	bmokotjomela	2018-03-13T08:35:21.316+0000		FALSE	Mohale's Hoek
RE- Number of deaths of newborn in a month before discharge	201508	Morifi HC	default	default	0	bmokotjomela	2018-03-13T08:35:22.033+0000		FALSE	Mohale's Hoek
RE- Number of deaths of children under 1 this month	201508	Morifi HC	default	default	0	bmokotjomela	2018-03-13T08:35:35.474+0000		FALSE	Mohale's Hoek
RE- Number of HIV exposed infants (infected mothers)	201508	Morifi HC	default	default	0	bmokotjomela	2018-03-13T08:37:23.890+0000		FALSE	Mohale's Hoek
RE- Number of HIV exposed infants ?Transferred Out?	201508	Morifi HC	default	default	0	bmokotjomela	2018-03-13T08:37:24.629+0000		FALSE	Mohale's Hoek
RE- Number of HIV negative infants at 6 weeks	201508	Morifi HC	default	default	0	bmokotjomela	2018-03-13T08:37:27.318+0000		FALSE	Mohale's Hoek
RE- Number of HIV negative infants at 14 weeks	201508	Morifi HC	default	default	0	bmokotjomela	2018-03-13T08:37:28.119+0000		FALSE	Mohale's Hoek
RE- Number of HIV negative infants at 9 months	201508	Morifi HC	default	default	0	bmokotjomela	2018-03-13T08:37:28.883+0000		FALSE	Mohale's Hoek
RE- Number of HIV negative infants at 18 months	201508	Morifi HC	default	default	0	bmokotjomela	2018-03-13T08:37:31.402+0000		FALSE	Mohale's Hoek
RE- Number of people who tested positive for HIV	201508	Morifi HC	default	default	2	bmokotjomela	2018-03-13T08:37:38.695+0000		FALSE	Mohale's Hoek
RE- Number of ART transfer in's	201508	Morifi HC	default	default	2	bmokotjomela	2018-03-13T08:37:44.021+0000		FALSE	Mohale's Hoek
RE- Number of HIV positive patients Lost to follow-up including transfer-ins and excluding transfer outs	201508	Morifi HC	default	default	3	bmokotjomela	2018-03-13T08:37:46.614+0000		FALSE	Mohale's Hoek
RE- Number of Transfer Out's prior to 12 months	201508	Morifi HC	default	default	0	bmokotjomela	2018-03-13T08:37:48.126+0000		FALSE	Mohale's Hoek
RE- Total number of TB Transfer In's	201508	Morifi HC	default	default	0	bmokotjomela	2018-03-13T08:37:56.312+0000		FALSE	Mohale's Hoek
RE- Number of patients diagnosed with genexpert	201508	Morifi HC	default	default	0	bmokotjomela	2018-03-13T08:37:57.105+0000		FALSE	Mohale's Hoek
RE- Number of new TB cases "cured"	201508	Morifi HC	default	default	0	bmokotjomela	2018-03-13T08:37:57.877+0000		FALSE	Mohale's Hoek
RE- Number of TB treatment " defaulters and lost to follow-up	201508	Morifi HC	default	default	0	bmokotjomela	2018-03-13T08:37:58.657+0000		FALSE	Mohale's Hoek
RE- number of TB treatments with "treatment failure"	201508	Morifi HC	default	default	0	bmokotjomela	2018-03-13T08:37:59.025+0000		FALSE	Mohale's Hoek
RE- Number of TB treatments with missing outcomes	201508	Morifi HC	default	default	0	bmokotjomela	2018-03-13T08:37:59.777+0000		FALSE	Mohale's Hoek
RE- Total # OPD visits (new+ old)	201508	Morifi HC	default	default	634	bmokotjomela	2018-03-13T08:38:06.778+0000		FALSE	Mohale's Hoek
RE- # of HIV/TB patients accompanied to facility	201508	Morifi HC	default	default	-99	bmokotjomela	2018-03-13T08:38:09.492+0000		FALSE	Mohale's Hoek
RE- # of home deliveries	201508	Morifi HC	default	default	-99	bmokotjomela	2018-03-13T08:38:11.239+0000		FALSE	Mohale's Hoek
RE- Number of supervision visits per month	201508	Morifi HC	default	default	-99	bmokotjomela	2018-03-13T08:38:26.075+0000		FALSE	Mohale's Hoek
RE- Comments (Bolaoane)	201509	Morifi HC	default	default	.	bmokotjomela	2018-03-13T08:38:37.046+0000		FALSE	Mohale's Hoek
RE- Comments (Matsili)	201509	Morifi HC	default	default	.	bmokotjomela	2018-03-13T08:38:38.657+0000		FALSE	Mohale's Hoek
RE- Number of women attending the fourth ANC visit this month	201509	Morifi HC	default	default	5	bmokotjomela	2018-03-13T08:39:08.498+0000		FALSE	Mohale's Hoek
RE- Number of antenatal clinic attendees whose HIV test are positive	201509	Morifi HC	default	default	0	bmokotjomela	2018-03-13T08:39:10.351+0000		FALSE	Mohale's Hoek
RE- Total number of institutional deliveries	201509	Morifi HC	default	default	0	bmokotjomela	2018-03-13T08:39:14.823+0000		FALSE	Mohale's Hoek
RE- Total number of women referred for emergency care to higher level facility during pregnancy and labor	201509	Morifi HC	default	default	2	bmokotjomela	2018-03-13T08:39:21.179+0000		FALSE	Mohale's Hoek
RE- Number of deaths of children under 5 this month	201509	Morifi HC	default	default	0	bmokotjomela	2018-03-13T08:39:31.268+0000		FALSE	Mohale's Hoek
RE- Number of HIV exposed infants (infected mothers)	201509	Morifi HC	default	default	3	bmokotjomela	2018-03-13T08:39:33.341+0000		FALSE	Mohale's Hoek
RE- Number of HIV exposed infants ?Transferred Out?	201509	Morifi HC	default	default	1	bmokotjomela	2018-03-13T08:39:34.521+0000		FALSE	Mohale's Hoek
RE- Number of HIV positive infants (at 14 weeks)	201509	Morifi HC	default	default	0	bmokotjomela	2018-03-13T08:39:38.693+0000		FALSE	Mohale's Hoek
RE- Number of HIV negative infants at 9 months	201509	Morifi HC	default	default	2	bmokotjomela	2018-03-13T08:39:40.288+0000		FALSE	Mohale's Hoek
RE- Number of children fully immunized at 1 year (outreach)	201509	Morifi HC	default	default	-99	bmokotjomela	2018-03-13T08:39:43.433+0000		FALSE	Mohale's Hoek
RE- Number of people tested for HIV	201509	Morifi HC	default	default	102	bmokotjomela	2018-03-13T08:39:49.643+0000		FALSE	Mohale's Hoek
RE- Number of people who tested positive for HIV	201509	Morifi HC	default	default	4	bmokotjomela	2018-03-13T08:39:50.261+0000		FALSE	Mohale's Hoek
RE- Number of ART transfer in's	201509	Morifi HC	default	default	1	bmokotjomela	2018-03-13T08:39:55.284+0000		FALSE	Mohale's Hoek
RE- Number of adults and children who are still active at 12 months Include 89D & 4 v/yr	201509	Morifi HC	default	default	5	bmokotjomela	2018-03-13T08:39:57.706+0000		FALSE	Mohale's Hoek
RE- Number of HIV positive patients died	201509	Morifi HC	default	default	0	bmokotjomela	2018-03-13T08:39:59.261+0000		FALSE	Mohale's Hoek
RE- Number of Transfer Out's prior to 12 months	201509	Morifi HC	default	default	0	bmokotjomela	2018-03-13T08:40:00.429+0000		FALSE	Mohale's Hoek
RE- Total number of TB Transfer In's	201509	Morifi HC	default	default	0	bmokotjomela	2018-03-13T08:43:56.959+0000		FALSE	Mohale's Hoek
RE- Number of TB treatments "transfer out"	201509	Morifi HC	default	default	0	bmokotjomela	2018-03-13T08:44:02.959+0000		FALSE	Mohale's Hoek
RE- Number of TB treatments "completed"	201509	Morifi HC	default	default	0	bmokotjomela	2018-03-13T08:44:06.526+0000		FALSE	Mohale's Hoek
RE- Number of TB treatments with "Death" as an outcome	201509	Morifi HC	default	default	0	bmokotjomela	2018-03-13T08:44:08.022+0000		FALSE	Mohale's Hoek
RE- Number of TB treatments with missing outcomes	201509	Morifi HC	default	default	0	bmokotjomela	2018-03-13T08:44:09.201+0000		FALSE	Mohale's Hoek
RE- Number of people tested for HIV	201608	Morifi HC	default	default	118	bmokotjomela	2018-03-13T09:30:28.081+0000		FALSE	Mohale's Hoek
RE- Number of people who tested positive for HIV	201608	Morifi HC	default	default	6	bmokotjomela	2018-03-13T09:30:33.149+0000		FALSE	Mohale's Hoek
RE- Number of HIV positive patients newly put on ART (including transfer-in and excluding transfer out)	201608	Morifi HC	default	default	17	bmokotjomela	2018-03-13T09:30:38.059+0000		FALSE	Mohale's Hoek
RE- Number of adults and children who are still active at 12 months Include 89D & 4 v/yr	201608	Morifi HC	default	default	-99	bmokotjomela	2018-03-13T09:30:40.638+0000		FALSE	Mohale's Hoek
RE- Number of HIV positive patients died	201608	Morifi HC	default	default	-99	bmokotjomela	2018-03-13T09:30:42.272+0000		FALSE	Mohale's Hoek
RE- Number of HIV positive infants (at 6 weeks)	201508	Morifi HC	default	default	0	bmokotjomela	2018-03-13T08:37:25.003+0000		FALSE	Mohale's Hoek
RE- Number of HIV positive infants (at 14 weeks)	201508	Morifi HC	default	default	0	bmokotjomela	2018-03-13T08:37:27.743+0000		FALSE	Mohale's Hoek
RE- Number of HIV positive infants at 9 months	201508	Morifi HC	default	default	0	bmokotjomela	2018-03-13T08:37:28.505+0000		FALSE	Mohale's Hoek
RE- Number of HIV positive infants at 18 months	201508	Morifi HC	default	default	0	bmokotjomela	2018-03-13T08:37:29.248+0000		FALSE	Mohale's Hoek
RE- Number of VHW meetings held per month	201509	Morifi HC	default	default	1	bmokotjomela	2018-03-13T08:49:27.543+0000		FALSE	Mohale's Hoek
RE- Number of new family planning acceptors	201509	Morifi HC	default	default	9	bmokotjomela	2018-03-13T08:49:36.837+0000		FALSE	Mohale's Hoek
[truncated: 219,449+ more rows]

## Sheet: Sheet1
Row Labels
Berea		Berea		18
Berea HOSP		Berea HOSP
Bethany Mission HC		Bethany Mission HC
Good Shepherd HC		Good Shepherd HC
Immaculate Conception HC		Immaculate Conception HC
Khubetsoana HC		Khubetsoana HC
Koali HC		Koali HC
Kolojane HC		Kolojane HC
Mabote Filter Clinic		Mabote Filter Clinic
Mahlatsa HC		Mahlatsa HC
Maluti HOSP		Maluti HOSP
Mapheleng HC		Mapheleng HC
Maqhaka HC (Holy Family)		Maqhaka HC (Holy Family)
Pilot HC		Pilot HC
Sebedia HC		Sebedia HC
Sion HC		Sion HC
St David HC		St David HC
St Magdalena HC		St Magdalena HC
St Theresa HC		St Theresa HC
Butha Buthe		Butha Buthe		12
Boiketsiso HC		Boiketsiso HC
Botha-Bothe HOSP		Botha-Bothe HOSP
Linakeng (BB) HC		Linakeng (BB) HC
Motete HC		Motete HC
Muela Site HC		Muela Site HC
Ngoajane/Khatibe HC		Ngoajane/Khatibe HC
Qholaqhoe (Makhunoane) HC		Qholaqhoe (Makhunoane) HC
Rampai HC		Rampai HC
Seboche HOSP		Seboche HOSP
St Paul HC		St Paul HC
St Peters (Moteng) HC		St Peters (Moteng) HC
Tsime HC		Tsime HC
Leribe		Leribe		26
Emmanuel HC		Emmanuel HC
Fobane HC		Fobane HC
Khabo HC		Khabo HC
Lejone HC		Lejone HC
Linotsing HC		Linotsing HC
Little Flower HC		Little Flower HC
Louis Gerard HC		Louis Gerard HC
Mahobong HC		Mahobong HC
Mahobong Holy Trinity HC		Mahobong Holy Trinity HC
Maputsoe Filter Clinic		Maputsoe Filter Clinic
Maputsoe SDA HC		Maputsoe SDA HC
Maryland HC		Maryland HC
Matlameng HC		Matlameng HC
Motebang HOSP		Motebang HOSP
Our Lady Of Lourdes/Mositi HC		Our Lady Of Lourdes/Mositi HC
Palama HC		Palama HC
Peka HC		Peka HC
Pontmain HC		Pontmain HC
Seetsa HC		Seetsa HC
Seshote HC		Seshote HC
St Anne HC		St Anne HC
St Denis HC		St Denis HC
St Margaret HC		St Margaret HC
St Monica HC		St Monica HC
St Rose HC		St Rose HC
Thaba-Phatsoa HC		Thaba-Phatsoa HC
Mohale's Hoek		Mohale's Hoek		12
Bethel HC		Bethel HC
Ha Ts'epo HC		Ha Ts'epo HC
Holy Cross HC		Holy Cross HC
Liphiring HC		Liphiring HC
Lithipeng HC		Lithipeng HC
Mofumahali Oa Rosari HC		Mofumahali Oa Rosari HC
Mohalinyane HC		Mohalinyane HC
Mootsinyane HC		Mootsinyane HC
Morifi HC		Morifi HC
Mpharane HC		Mpharane HC
Ntsekhe HOSP		Ntsekhe HOSP
Phamong HC		Phamong HC
(blank)		(blank)
(blank)		(blank)
Grand Total		Grand Total		68
